# Supplementary material for: Comparative Analysis of Functional Metagenomic Annotation and the Mappability of Short Reads
Source: PLoS One. 2014 Aug 22;9(8):e105776. doi: 10.1371/journal.pone.0105776 (PMC4141809; doi:10.1371/journal.pone.0105776)
Supplement: Table S3 — Summary of all results obtained for each simulated dataset. (XLS) [file pone.0105776.s008.xls]

## Sheet: Results per Dataset
Index	Name	Read Length (bases)	Sequencing Error (%)	Recall | top gene | Strain	Recall | top gene | Strain (including reads overlapping multiple categories)	Precision | top gene | Strain	Precision | top gene | Strain (including reads overlapping multiple categories)	KO Presence Recall | top gene | Strain	KO Presence Precision | top gene | Strain	JSD | top gene | Strain	JSD | top gene | Strain (normalized by average KO lengths)	Recall | top KO | Strain	Recall | top KO | Strain (including reads overlapping multiple categories)	Precision | top KO | Strain	Precision | top KO | Strain (including reads overlapping multiple categories)	KO Presence Recall | top KO | Strain	KO Presence Precision | top KO | Strain	JSD | top KO | Strain	JSD | top KO | Strain (normalized by average KO lengths)	Recall | top 20 genes | Strain	Recall | top 20 genes | Strain (including reads overlapping multiple categories)	Precision | top 20 genes | Strain	Precision | top 20 genes | Strain (including reads overlapping multiple categories)	KO Presence Recall | top 20 genes | Strain	KO Presence Precision | top 20 genes | Strain	JSD | top 20 genes | Strain	JSD | top 20 genes | Strain (normalized by average KO lengths)	Recall | top 20 KOs | Strain	Recall | top 20 KOs | Strain (including reads overlapping multiple categories)	Precision | top 20 KOs | Strain	Precision | top 20 KOs | Strain (including reads overlapping multiple categories)	KO Presence Recall | top 20 KOs | Strain	KO Presence Precision | top 20 KOs | Strain	JSD | top 20 KOs | Strain	JSD | top 20 KOs | Strain (normalized by average KO lengths)	Recall | top gene | Species	Recall | top gene | Species (including reads overlapping multiple categories)	Precision | top gene | Species	Precision | top gene | Species (including reads overlapping multiple categories)	KO Presence Recall | top gene | Species	KO Presence Precision | top gene | Species	JSD | top gene | Species	JSD | top gene | Species (normalized by average KO lengths)	Recall | top KO | Species	Recall | top KO | Species (including reads overlapping multiple categories)	Precision | top KO | Species	Precision | top KO | Species (including reads overlapping multiple categories)	KO Presence Recall | top KO | Species	KO Presence Precision | top KO | Species
1	Streptococcus pneumoniae ATCC 700669	75	0	0.92892	0.899687	0.969463	0.96677	1	0.924099	0.122776	0.124225	0.95696	0.927178	0.867426	0.866702	1	0.788664	0.218498	0.223677	0.924811	0.896258	0.964649	0.962284	1	0.819176	0.122977	0.129406	0.956295	0.926698	0.896937	0.895893	1	0.819176	0.207135	0.208615	0.922289	0.8933	0.966968	0.964328	0.998973	0.917059	0.127745	0.128914	0.955122	0.925356	0.866964	0.866249	0.998973	0.78658
2	Streptococcus pneumoniae ATCC 700669	101	0	0.947184	0.92138	0.96933	0.962543	1	0.936538	0.122301	0.123076	0.975221	0.949427	0.841753	0.838858	1	0.740122	0.213734	0.218299	0.941908	0.91715	0.962614	0.956347	1	0.807629	0.123548	0.130013	0.974481	0.948894	0.889929	0.886148	1	0.807629	0.21075	0.212229	0.940147	0.914649	0.966265	0.959551	0.998973	0.926667	0.127851	0.128336	0.97369	0.947904	0.841292	0.838405	0.998973	0.739362
3	Streptococcus pneumoniae ATCC 700669	101	0.15	0.998443	0.916799	0.964555	0.963041	1	0.916275	0.121094	0.122104	1.02872	0.944782	0.843579	0.842874	1	0.667123	0.214191	0.218866	0.993705	0.912648	0.958441	0.957036	1	0.731231	0.122321	0.128833	1.02811	0.94426	0.887803	0.886964	1	0.731231	0.208883	0.210494	0.991158	0.91013	0.961642	0.960137	0.998973	0.89843	0.126504	0.127227	1.02699	0.943191	0.84312	0.842417	0.998973	0.665072
4	Streptococcus pneumoniae ATCC 700669	101	1.5	1.00659	0.9123	0.963825	0.963481	1	0.90689	0.120782	0.122036	1.03728	0.940168	0.846829	0.846645	1	0.64418	0.212463	0.217226	1.00209	0.908284	0.958005	0.957683	1	0.707849	0.122022	0.12862	1.03672	0.93967	0.888172	0.887964	1	0.707849	0.208404	0.210081	0.999269	0.905672	0.961043	0.960702	0.998973	0.888584	0.126111	0.12706	1.03548	0.938538	0.846369	0.846185	0.998973	0.639711
5	Streptococcus pneumoniae ATCC 700669	101	3	0.946979	0.854985	0.967509	0.967509	1	0.821248	0.11951	0.123453	0.977146	0.882221	0.878303	0.878303	1	0.640789	0.197093	0.203655	0.945247	0.85342	0.963598	0.963598	1	0.645033	0.120748	0.128083	0.976957	0.88205	0.898975	0.898975	1	0.645033	0.202879	0.205477	0.939974	0.84866	0.965265	0.965265	0.998973	0.810833	0.12469	0.128242	0.974488	0.879821	0.877784	0.877784	0.998973	0.637615
6	Streptococcus pneumoniae ATCC 700669	150	0	0.968611	0.941706	0.969249	0.955571	1	0.938343	0.121535	0.122482	0.996065	0.971388	0.808783	0.80128	1	0.660787	0.218406	0.221766	0.961477	0.9364	0.960352	0.947331	1	0.763922	0.125573	0.131374	0.995235	0.970064	0.881652	0.872894	1	0.763922	0.215033	0.215744	0.961157	0.934678	0.965787	0.952211	0.997947	0.927481	0.12767	0.128176	0.995183	0.970451	0.808387	0.800889	0.998973	0.659661
7	Streptococcus pneumoniae ATCC 700669	200	0	0.971579	0.939442	0.969417	0.948761	1	0.945631	0.122271	0.123258	0.998088	0.970919	0.782394	0.769846	1	0.603096	0.228407	0.230941	0.962984	0.933655	0.958916	0.939016	1	0.765723	0.12822	0.133102	0.997283	0.968576	0.874398	0.8608	1	0.765723	0.219421	0.21937	0.963566	0.932068	0.965616	0.945131	0.998973	0.934678	0.128682	0.129149	0.997427	0.970202	0.781996	0.769444	1	0.60235
8	Streptococcus pneumoniae ATCC 700669	300	0	0.973872	0.92629	0.968802	0.933075	1	0.94655	0.124479	0.126948	0.998723	0.961194	0.743103	0.720578	1	0.563006	0.250613	0.251563	0.962932	0.919557	0.95665	0.92183	1	0.761532	0.131494	0.136011	0.997803	0.956049	0.866589	0.841442	1	0.761532	0.22247	0.221988	0.964297	0.918026	0.964341	0.929043	0.998973	0.932886	0.131527	0.133381	0.998194	0.960597	0.742709	0.720184	1	0.562031
9	Streptococcus pneumoniae ATCC 700669	400	0	0.975582	0.910173	0.968497	0.91616	0.998973	0.950195	0.123623	0.128129	0.998961	0.947858	0.714515	0.683525	1	0.551529	0.270289	0.270002	0.962603	0.902457	0.954455	0.903494	1	0.769352	0.131572	0.136435	0.997851	0.939797	0.859739	0.822397	1	0.769352	0.223252	0.223365	0.96422	0.901173	0.963205	0.911933	0.99692	0.937259	0.131541	0.135227	0.998309	0.94721	0.714049	0.683074	1	0.550905
10	Escherichia coli C ATCC 8739	101	0	0.931795	0.904497	0.978474	0.97144	0.999625	0.970524	0.104198	0.113737	0.974248	0.949907	0.918683	0.913259	1	0.881401	0.194407	0.199417	0.937061	0.913167	0.977463	0.970752	1	0.952517	0.0940568	0.103465	0.973926	0.949974	0.963594	0.956743	1	0.952517	0.103147	0.109989	0.929777	0.902444	0.978125	0.971122	0.999625	0.969818	0.106702	0.115706	0.973774	0.949363	0.918701	0.913284	1	0.881401
11	Bacteroides fragilis 638R	101	0	0.933747	0.909777	0.936461	0.931936	1	0.90561	0.178733	0.188379	0.97581	0.950968	0.798768	0.798837	1	0.558791	0.242536	0.25035	0.912198	0.889522	0.898959	0.896002	1	0.426058	0.19293	0.199631	0.970561	0.946047	0.79707	0.797185	1	0.426058	0.273481	0.277484	0.892364	0.868724	0.895165	0.891226	0.982301	0.882509	0.25348	0.259457	0.956308	0.92995	0.752631	0.754305	0.996067	0.50248
12	Aquifex aeolicus	101	0	0.964839	0.933315	0.992982	0.978767	1	0.953013	0.0860824	0.110331	0.965077	0.934398	0.940659	0.928081	1	0.737549	0.209701	0.220461	0.890312	0.863862	0.933444	0.921359	1	0.440302	0.187735	0.198143	0.925895	0.89789	0.903331	0.892617	1	0.440302	0.208321	0.217046	-1	-1	-1	-1	-1	-1	-1	-1	-1	-1	-1	-1	-1	-1
13	Acidobacterium capsulatum	101	0	0.961123	0.933264	0.99171	0.986589	1	0.91596	0.0530147	0.0783445	0.962848	0.935381	0.872933	0.872237	1	0.540246	0.264118	0.263721	0.858202	0.83652	0.921864	0.919263	1	0.37335	0.154887	0.161167	0.936143	0.910376	0.850962	0.851072	1	0.37335	0.220951	0.22265	-1	-1	-1	-1	-1	-1	-1	-1	-1	-1	-1	-1	-1	-1
14	Bdellovibrio bacteriovorus	101	0	0.978622	0.951695	0.998691	0.988816	1	0.975589	0.0456397	0.0845909	0.978857	0.952231	0.925955	0.920165	1	0.631264	0.197963	0.213226	0.886763	0.866419	0.933409	0.926747	1	0.411285	0.153835	0.167541	0.936931	0.913245	0.888129	0.884213	1	0.411285	0.177956	0.190563	-1	-1	-1	-1	-1	-1	-1	-1	-1	-1	-1	-1	-1	-1
15	Borrelia burgdorferi	101	0	0.930275	0.902896	0.958064	0.950604	1	0.926276	0.139307	0.145472	0.955044	0.92764	0.914415	0.907265	1	0.791599	0.21643	0.221032	0.91906	0.892942	0.947568	0.940339	1	0.507772	0.151108	0.1588	0.950706	0.923696	0.910544	0.903734	1	0.507772	0.191967	0.19567	0.898513	0.871828	0.944894	0.937652	1	0.926276	0.1893	0.19313	0.948179	0.920664	0.908205	0.901268	1	0.790323
16	Bifidobacterium longum	101	0	0.919174	0.896031	0.987109	0.982406	1	0.935154	0.0831383	0.100549	0.963895	0.940092	0.935092	0.931855	1	0.67377	0.217192	0.224245	0.879372	0.858696	0.960862	0.957489	1	0.512469	0.110885	0.123998	0.95374	0.93067	0.926555	0.923772	1	0.512469	0.144718	0.154771	0.891945	0.869198	0.984057	0.979471	0.993917	0.920045	0.134633	0.143555	0.955478	0.93072	0.932907	0.93	1	0.655502
17	Brucella melitensis	101	0	0.85858	0.832262	0.970744	0.961986	0.999347	0.946782	0.184026	0.198739	0.958573	0.932221	0.947602	0.938821	1	0.872365	0.210147	0.221815	0.856584	0.830266	0.965907	0.957005	1	0.775976	0.202623	0.212914	0.952761	0.926101	0.94574	0.936708	1	0.775976	0.129057	0.143691	0.844362	0.815486	0.967771	0.958771	0.983671	0.943609	0.228863	0.23561	0.916876	0.887661	0.940173	0.93134	0.990856	0.851769
18	Bordetella pertussis	101	0	0.905295	0.878641	0.907729	0.906098	1	0.890973	0.161126	0.168114	0.941978	0.913984	0.843185	0.843552	1	0.682226	0.217006	0.221197	0.882881	0.857655	0.882218	0.881426	1	0.520905	0.185367	0.190731	0.922825	0.896085	0.829438	0.830284	1	0.520905	0.224015	0.229418	0.884072	0.858229	0.901745	0.900212	0.997368	0.890717	0.178089	0.184081	0.937374	0.909415	0.839638	0.840108	0.999342	0.679338
19	Bacillus subtilis	101	0	0.891823	0.866983	0.974044	0.967467	0.999439	0.963243	0.139228	0.150208	0.968837	0.942246	0.937296	0.931693	0.999439	0.835052	0.286617	0.287757	0.839791	0.818383	0.947578	0.941731	0.999439	0.661224	0.183217	0.191028	0.946089	0.921083	0.918074	0.913415	0.999439	0.661224	0.1533	0.160815	0.827027	0.804461	0.958129	0.95148	0.964105	0.956062	0.254301	0.258537	0.93931	0.912073	0.924376	0.919255	0.988783	0.799184
20	Chlorobium tepidum	101	0	0.973704	0.946968	0.981872	0.975677	1	0.94	0.0835732	0.100391	0.974882	0.948477	0.893941	0.890085	1	0.700497	0.238138	0.24333	0.922116	0.898726	0.925414	0.920892	1	0.460354	0.167495	0.174669	0.947648	0.92297	0.871138	0.868242	1	0.460354	0.219054	0.226265	-1	-1	-1	-1	-1	-1	-1	-1	-1	-1	-1	-1	-1	-1
21	Chlamydia trachomatis	101	0	0.926796	0.902722	0.995244	0.985784	1	0.952984	0.124652	0.141627	0.979231	0.954735	0.969272	0.959472	1	0.937722	0.138265	0.154211	0.931095	0.907903	0.995063	0.985714	1	0.858306	0.114921	0.132803	0.979511	0.955168	0.969551	0.959973	1	0.858306	0.129028	0.143715	0.922455	0.898586	0.995	0.985507	0.998102	0.952899	0.136883	0.152213	0.976179	0.951835	0.966193	0.9565	0.998102	0.935943
22	Dehalococcoides ethenogenes	101	0	0.97155	0.942629	0.978039	0.96831	1	0.933426	0.092553	0.109687	0.976335	0.947691	0.892534	0.886342	1	0.648987	0.245057	0.249083	0.910247	0.885337	0.923674	0.916057	1	0.398697	0.181402	0.190036	0.947848	0.920945	0.866855	0.86166	1	0.398697	0.230131	0.238625	-1	-1	-1	-1	-1	-1	-1	-1	-1	-1	-1	-1	-1	-1
23	Deinococcus radiodurans	101	0	0.932574	0.901629	0.933989	0.929285	1	0.904056	0.118711	0.135097	0.934212	0.904356	0.841726	0.83972	1	0.572912	0.288103	0.293614	0.846754	0.821864	0.866814	0.864637	1	0.376055	0.200907	0.210114	0.900202	0.872823	0.812567	0.811864	1	0.376055	0.243197	0.249724	-1	-1	-1	-1	-1	-1	-1	-1	-1	-1	-1	-1	-1	-1
24	Escherichia coli O157:H7	101	0	0.929906	0.902483	0.954895	0.948108	0.999626	0.958707	0.133625	0.139124	0.974527	0.950009	0.92555	0.917385	1	0.933263	0.219721	0.223375	0.933408	0.909365	0.955129	0.94853	1	0.9204	0.123555	0.130066	0.974058	0.949997	0.933553	0.926056	1	0.9204	0.143265	0.151282	0.927166	0.89974	0.954314	0.947451	0.999626	0.958707	0.136309	0.141552	0.973402	0.948771	0.925337	0.917219	1	0.932612
25	Fusobacterium nucleatum	101	0	0.968907	0.938363	0.99376	0.985619	1	0.985138	0.0379263	0.0936467	0.971846	0.941525	0.951063	0.944522	1	0.765045	0.191556	0.212103	0.859838	0.836227	0.938163	0.931784	1	0.460317	0.17072	0.188108	0.930226	0.902526	0.913391	0.908259	1	0.460317	0.176918	0.193624	-1	-1	-1	-1	-1	-1	-1	-1	-1	-1	-1	-1	-1	-1
26	Fibrobacter succinogenes	101	0	0.938472	0.913935	0.982915	0.975965	1	0.963351	0.0978318	0.114077	0.977536	0.951682	0.882701	0.880471	1	0.572852	0.188711	0.200056	0.901656	0.879561	0.926562	0.922546	1	0.391156	0.157118	0.168512	0.9555	0.931121	0.86465	0.86319	1	0.391156	0.207245	0.218919	0.878353	0.854362	0.965097	0.958552	0.96087	0.890232	0.219839	0.227967	0.912391	0.886221	0.869566	0.867808	0.996739	0.55042
27	Helicobacter pylori 26695	101	0	0.896409	0.871177	0.979867	0.969747	1	0.961998	0.131112	0.145053	0.967602	0.94103	0.95016	0.939962	1	0.947594	0.265847	0.272061	0.864409	0.841424	0.977022	0.966163	1	0.941552	0.163598	0.172199	0.966479	0.93995	0.953431	0.943157	1	0.941552	0.127322	0.143799	0.857938	0.83418	0.975651	0.964872	0.996614	0.960827	0.17761	0.185305	0.957529	0.930808	0.948206	0.938126	0.997743	0.946467
28	Methanococcus maripaludis	101	0	0.973253	0.941729	0.931569	0.9256	1	0.863445	0.186669	0.199483	0.975681	0.944244	0.836196	0.832145	1	0.652381	0.273505	0.280741	0.95193	0.921722	0.888996	0.883844	1	0.482111	0.237877	0.248167	0.966872	0.935974	0.844838	0.840149	1	0.482111	0.278731	0.287337	0.957165	0.925729	0.872246	0.866803	0.997567	0.854167	0.266235	0.276879	0.963087	0.931524	0.829694	0.825791	0.998783	0.650555
29	Nanoarchaeum equitans	101	0	0.967603	0.93407	0.996665	0.981021	1	0.965636	0.0714339	0.132968	0.967627	0.935089	0.972463	0.957072	1	0.757412	0.141031	0.182918	0.929581	0.899112	0.959586	0.946051	1	0.446032	0.137114	0.175337	0.941953	0.911659	0.94681	0.933249	1	0.446032	0.153787	0.189879	-1	-1	-1	-1	-1	-1	-1	-1	-1	-1	-1	-1	-1	-1
30	Porphyromonas gingivalis	101	0	0.964873	0.93987	0.95601	0.950274	1	0.935049	0.131109	0.148522	0.979772	0.954739	0.872681	0.869396	1	0.67943	0.195308	0.207519	0.930482	0.90747	0.93486	0.929853	1	0.479271	0.159739	0.173405	0.971474	0.946942	0.866773	0.863698	1	0.479271	0.228655	0.240033	0.937914	0.913035	0.91994	0.915275	0.998689	0.92029	0.186646	0.19914	0.967461	0.941847	0.867554	0.864585	1	0.670475
31	Rhodopirellula baltica	101	0	0.975043	0.950188	0.998885	0.988515	1	0.97293	0.0311895	0.0962696	0.97583	0.953465	0.900607	0.891757	1	0.526044	0.208834	0.220528	0.844242	0.828651	0.917952	0.910375	1	0.351959	0.171255	0.182553	0.925965	0.907107	0.856053	0.849791	1	0.351959	0.202791	0.216139	-1	-1	-1	-1	-1	-1	-1	-1	-1	-1	-1	-1	-1	-1
32	Sulfolobus solfataricus	101	0	0.849168	0.822279	0.958067	0.945947	1	0.956236	0.1429	0.172033	0.966204	0.937162	0.888713	0.87956	1	0.646928	0.265679	0.280032	0.798387	0.772256	0.927362	0.916159	1	0.435042	0.199068	0.220933	0.948457	0.920514	0.874089	0.865298	1	0.435042	0.171427	0.190321	0.696557	0.669044	0.942854	0.930758	0.951945	0.944381	0.412525	0.416298	0.830616	0.796349	0.885973	0.876714	0.987414	0.631309
33	Synechococcus elongatus	101	0	0.954864	0.927583	0.982	0.976114	1	0.959437	0.0855768	0.107749	0.958239	0.931098	0.887737	0.885932	1	0.65149	0.215688	0.22081	0.906221	0.882423	0.951208	0.946572	1	0.5188	0.136784	0.148247	0.938333	0.912584	0.89858	0.895957	1	0.5188	0.186494	0.194599	0.947822	0.919303	0.967053	0.961417	0.996549	0.956918	0.118189	0.135373	0.949558	0.92111	0.88402	0.882271	0.998274	0.648906
34	Thermotoga maritima	101	0	0.943163	0.913724	0.974286	0.959607	1	0.956565	0.100294	0.120648	0.966376	0.936942	0.941098	0.927084	1	0.726387	0.175605	0.189368	0.877781	0.852182	0.94112	0.927151	1	0.448611	0.170214	0.18184	0.93742	0.909606	0.913643	0.900713	1	0.448611	0.176594	0.188222	-1	-1	-1	-1	-1	-1	-1	-1	-1	-1	-1	-1	-1	-1
35	Archaeoglobus fulgidus	101	0	0.972803	0.940374	0.990154	0.974953	1	0.975585	0.0514925	0.0982531	0.973427	0.941935	0.898127	0.887501	1	0.672511	0.195925	0.214981	0.889996	0.863012	0.915891	0.904449	1	0.433348	0.158895	0.178657	0.938157	0.90917	0.86645	0.857444	1	0.433348	0.193743	0.210846	-1	-1	-1	-1	-1	-1	-1	-1	-1	-1	-1	-1	-1	-1
36	Nostoc sp. PCC 7120	101	0	0.959405	0.93091	0.954842	0.952104	1	0.924262	0.0989141	0.128607	0.962979	0.93475	0.769942	0.772957	1	0.637168	0.296468	0.309248	0.859804	0.83727	0.88448	0.884366	1	0.461243	0.175201	0.193356	0.930309	0.904192	0.747173	0.75095	1	0.461243	0.259339	0.28182	-1	-1	-1	-1	-1	-1	-1	-1	-1	-1	-1	-1	-1	-1
37	Aeropyrum pernix	101	0	0.953984	0.921086	0.998786	0.990849	1	0.984334	0.0404617	0.0926967	0.954038	0.921419	0.963775	0.956902	1	0.745796	0.135056	0.155827	0.875326	0.848798	0.949918	0.944272	1	0.428409	0.139371	0.15965	0.917297	0.887662	0.926705	0.921876	1	0.428409	0.161045	0.179088	-1	-1	-1	-1	-1	-1	-1	-1	-1	-1	-1	-1	-1	-1
38	Agrobacterium tumefaciens Cereon	101	0	0.732715	0.712535	0.564947	0.570614	1	0.784157	0.279874	0.283644	0.742589	0.722271	0.508236	0.513994	1	0.608498	0.386084	0.389931	0.691318	0.673565	0.548473	0.554709	1	0.49747	0.305245	0.307945	0.728715	0.709318	0.501724	0.507736	1	0.49747	0.326221	0.329183	-1	-1	-1	-1	-1	-1	-1	-1	-1	-1	-1	-1	-1	-1
39	Agrobacterium tumefaciens WashU	101	0	0.732715	0.712535	0.564947	0.570614	1	0.784157	0.279874	0.283644	0.742589	0.722271	0.508236	0.513994	1	0.608498	0.386084	0.389931	0.691318	0.673565	0.548473	0.554709	1	0.49747	0.305245	0.307945	0.728715	0.709318	0.501724	0.507736	1	0.49747	0.326221	0.329183	-1	-1	-1	-1	-1	-1	-1	-1	-1	-1	-1	-1	-1	-1
40	Buchnera aphidicola Bp	101	0	0.968678	0.938238	0.994425	0.990716	1	0.975904	0.0583763	0.0752316	0.968715	0.938271	0.991026	0.987563	1	0.960474	0.415981	0.426028	0.955003	0.925434	0.988725	0.985254	1	0.757009	0.0872541	0.0973476	0.964091	0.933971	0.986953	0.983642	1	0.757009	0.0901921	0.099369	0.748158	0.70419	0.985901	0.984842	0.989712	0.880952	0.185493	0.189119	0.757573	0.712988	0.982869	0.98187	0.989712	0.874545
41	Buchnera aphidicola Sg	101	0	0.957122	0.926034	0.94219	0.941436	1	0.934629	0.166181	0.170137	0.957432	0.926413	0.935965	0.93544	1	0.924825	0.504994	0.510782	0.941169	0.910771	0.934705	0.934042	1	0.746121	0.180804	0.185223	0.951828	0.920987	0.930964	0.930484	1	0.746121	0.183784	0.187198	0.856044	0.814768	0.930462	0.931111	1	0.904274	0.214936	0.218485	0.871292	0.829332	0.926874	0.927463	1	0.89661
42	Bacillus anthracis	101	0	0.92885	0.903473	0.959233	0.950932	1	0.942987	0.108761	0.118355	0.962513	0.936985	0.865979	0.857553	1	0.896477	0.164586	0.171691	0.923219	0.898666	0.951257	0.943301	1	0.856108	0.116476	0.125148	0.960654	0.935409	0.86656	0.858347	1	0.856108	0.207526	0.20004	0.924758	0.899421	0.955361	0.946913	0.998791	0.942922	0.115594	0.124069	0.960899	0.935368	0.863817	0.855408	0.998791	0.892973
43	Bordetella bronchiseptica	101	0	0.920266	0.892452	0.987423	0.979934	1	0.942411	0.0636693	0.0783978	0.94075	0.912261	0.88009	0.876831	1	0.6965	0.21741	0.221516	0.869146	0.844625	0.933815	0.92856	1	0.549765	0.129462	0.135977	0.913372	0.886732	0.858605	0.856229	1	0.549765	0.190117	0.195719	-1	-1	-1	-1	-1	-1	-1	-1	-1	-1	-1	-1	-1	-1
44	Bacillus cereus ATCC 10987	101	0	0.927172	0.901909	0.966548	0.959475	1	0.934085	0.103086	0.111699	0.964775	0.939098	0.877834	0.87113	1	0.871714	0.247229	0.250683	0.903234	0.879511	0.945967	0.939502	1	0.803684	0.132803	0.139732	0.958367	0.93316	0.874628	0.86817	1	0.803684	0.201509	0.194547	0.89038	0.865766	0.947795	0.940641	0.998794	0.929293	0.143438	0.149733	0.948044	0.922063	0.870161	0.863729	1	0.864442
45	Bacillus cereus ATCC 14579	101	0	0.906608	0.881768	0.940001	0.936665	1	0.942581	0.133354	0.1464	0.966266	0.940302	0.879821	0.876819	1	0.870341	0.260049	0.266548	0.882975	0.859492	0.926514	0.923838	1	0.818361	0.155406	0.166722	0.958462	0.933125	0.873804	0.871167	1	0.818361	0.168103	0.169471	0.876506	0.852066	0.931449	0.928128	0.993969	0.932654	0.179494	0.188064	0.939614	0.913684	0.869237	0.866526	0.995778	0.858108
46	Blochmannia floridanus	101	0	0.979575	0.950487	0.994962	0.991376	1	0.987719	0.0516991	0.0636601	0.979619	0.950566	0.993042	0.989533	1	0.97913	0.385419	0.392931	0.9675	0.939082	0.98998	0.986451	1	0.76184	0.0742481	0.0817342	0.974909	0.946079	0.988542	0.98511	1	0.76184	0.0776576	0.0845522	-1	-1	-1	-1	-1	-1	-1	-1	-1	-1	-1	-1	-1	-1
47	Bacillus halodurans	101	0	0.974655	0.946823	0.992016	0.98602	1	0.977684	0.0390494	0.069722	0.975167	0.947612	0.921501	0.918655	1	0.756769	0.389376	0.405197	0.885501	0.863123	0.939544	0.935645	1	0.561483	0.138951	0.148861	0.944298	0.91876	0.894874	0.893082	1	0.561483	0.165139	0.171355	-1	-1	-1	-1	-1	-1	-1	-1	-1	-1	-1	-1	-1	-1
48	Bradyrhizobium japonicum	101	0	0.953406	0.925376	0.964999	0.95733	1	0.858974	0.119725	0.12928	0.960215	0.932568	0.712369	0.711608	1	0.613164	0.350827	0.353729	0.915498	0.889746	0.847481	0.844018	1	0.488914	0.233263	0.235943	0.94782	0.920925	0.706792	0.706201	1	0.488914	0.340851	0.341264	0.893788	0.862811	0.866011	0.860892	0.994259	0.789786	0.242418	0.245282	0.923699	0.891604	0.698051	0.696804	0.997704	0.599931
49	Bordetella parapertussis	101	0	0.924011	0.89554	0.931104	0.927576	1	0.921797	0.117832	0.128598	0.941989	0.912972	0.83021	0.829952	1	0.689341	0.22303	0.228302	0.882458	0.856695	0.888491	0.886593	1	0.542428	0.159365	0.166018	0.920446	0.892894	0.814595	0.814945	1	0.542428	0.219604	0.226553	-1	-1	-1	-1	-1	-1	-1	-1	-1	-1	-1	-1	-1	-1
50	Brucella suis	101	0	0.953686	0.926965	0.902472	0.896263	0.999272	0.852704	0.205772	0.204839	0.964551	0.939492	0.791962	0.786931	1	0.802455	0.200707	0.202676	0.95737	0.932219	0.899271	0.894472	1	0.71585	0.202076	0.20359	0.964583	0.939995	0.796206	0.791807	1	0.71585	0.30829	0.303549	0.953154	0.926447	0.899085	0.892944	0.999272	0.852704	0.210014	0.209041	0.964433	0.939384	0.790249	0.78532	1	0.793183
51	Bacteroides thetaiotaomicron	101	0	0.98002	0.954832	0.994623	0.989609	1	0.957734	0.0497471	0.0800723	0.983524	0.958442	0.799966	0.801535	1	0.60477	0.275353	0.279518	0.889119	0.868731	0.882215	0.881146	1	0.46875	0.182905	0.190768	0.957694	0.933986	0.781937	0.783979	1	0.46875	0.250949	0.254197	-1	-1	-1	-1	-1	-1	-1	-1	-1	-1	-1	-1	-1	-1
52	Buchnera aphidicola APS	101	0	0.943031	0.912612	0.972084	0.967681	1	0.966667	0.114781	0.112273	0.953594	0.923218	0.967559	0.963217	1	0.961606	0.25261	0.260171	0.938145	0.908141	0.967262	0.96301	1	0.800872	0.12188	0.123427	0.949864	0.919656	0.964013	0.959721	1	0.800872	0.124185	0.123649	0.939206	0.908809	0.971709	0.96731	0.998185	0.964912	0.124257	0.122005	0.952285	0.921843	0.966781	0.962486	0.998185	0.95986
53	Clostridium acetobutylicum	101	0	0.949149	0.921062	0.959883	0.954206	1	0.912177	0.134312	0.144671	0.967422	0.938874	0.819988	0.818522	1	0.652243	0.212262	0.220151	0.924859	0.898191	0.921221	0.917203	1	0.489118	0.164627	0.172158	0.956218	0.928189	0.815059	0.813521	1	0.489118	0.266075	0.273442	0.937417	0.909731	0.941086	0.935458	1	0.912177	0.167065	0.175554	0.964708	0.936256	0.814831	0.813542	1	0.64916
54	Coxiella burnetii	101	0	0.968026	0.939385	0.937015	0.929507	1	0.928498	0.170339	0.17297	0.976654	0.948832	0.887752	0.8821	1	0.692835	0.186511	0.192583	0.939704	0.913315	0.915122	0.908673	1	0.485836	0.194808	0.198554	0.963012	0.936142	0.878536	0.873248	1	0.485836	0.220742	0.223718	0.963187	0.934566	0.93257	0.924812	0.986799	0.927611	0.190937	0.192487	0.967103	0.939227	0.883327	0.87782	0.994499	0.683812
55	Chlamydophila caviae	101	0	0.977793	0.951677	0.987532	0.978478	1	0.974865	0.0856038	0.111245	0.983886	0.958039	0.966766	0.958316	1	0.912605	0.359211	0.364312	0.934421	0.910316	0.984018	0.975004	1	0.775714	0.120295	0.1373	0.981	0.955316	0.978135	0.969202	1	0.775714	0.098753	0.12216	-1	-1	-1	-1	-1	-1	-1	-1	-1	-1	-1	-1	-1	-1
56	Caulobacter crescentus	101	0	0.916146	0.888072	0.958109	0.950971	1	0.930292	0.128422	0.1393	0.940802	0.912914	0.871954	0.867562	1	0.691474	0.226073	0.23216	0.865732	0.841122	0.91778	0.912077	1	0.520198	0.18047	0.187946	0.922352	0.895646	0.856504	0.852739	1	0.520198	0.209989	0.215196	0.885407	0.85755	0.92894	0.922152	0.976158	0.928109	0.210061	0.217274	0.907179	0.8785	0.855392	0.851603	0.989782	0.678655
57	Corynebacterium diphtheriae	101	0	0.96035	0.935549	0.979289	0.97173	1	0.903286	0.0937149	0.110522	0.964758	0.940904	0.888062	0.882	1	0.800999	0.181625	0.190902	0.956155	0.93218	0.968445	0.961384	1	0.680339	0.108879	0.124149	0.963462	0.939817	0.889561	0.883537	1	0.680339	0.214087	0.222026	0.956012	0.930971	0.976086	0.968577	0.99896	0.900656	0.102429	0.1192	0.961037	0.936868	0.887826	0.881782	1	0.797017
58	Corynebacterium efficiens	101	0	0.955654	0.929462	0.997256	0.986832	1	0.934002	0.0505765	0.0851341	0.956622	0.932221	0.913294	0.903439	1	0.70182	0.353689	0.351309	0.8953	0.873544	0.945078	0.935194	1	0.523899	0.153685	0.166266	0.932294	0.909269	0.891648	0.882718	1	0.523899	0.213074	0.219865	-1	-1	-1	-1	-1	-1	-1	-1	-1	-1	-1	-1	-1	-1
59	Corynebacterium glutamicum 13032	101	0	0.936196	0.911702	0.965575	0.957604	1	0.924144	0.134334	0.145526	0.955557	0.931365	0.897322	0.889586	1	0.752324	0.240311	0.243507	0.885842	0.864882	0.933772	0.926599	1	0.572222	0.180843	0.187992	0.935264	0.912337	0.879479	0.872605	1	0.572222	0.222409	0.225574	0.922077	0.897314	0.944047	0.93595	0.98323	0.920661	0.191573	0.197965	0.935286	0.910799	0.889036	0.881565	0.990291	0.734293
60	Corynebacterium glutamicum	101	0	0.945014	0.920022	0.978707	0.970559	1	0.922713	0.0983449	0.115006	0.957311	0.933115	0.902315	0.894748	1	0.736312	0.25624	0.259888	0.89162	0.870497	0.940132	0.932443	1	0.554765	0.152102	0.162633	0.937713	0.914715	0.885041	0.878311	1	0.554765	0.207611	0.213828	0.906572	0.880879	0.94952	0.941355	0.993162	0.873684	0.163626	0.171642	0.931195	0.90483	0.893971	0.886779	1	0.72
61	Campylobacter jejuni	101	0	0.935311	0.906913	0.990978	0.976986	1	0.96878	0.0833892	0.100397	0.969433	0.940272	0.951126	0.938597	1	0.863478	0.149208	0.163687	0.911577	0.884876	0.974967	0.96175	1	0.636538	0.102346	0.117786	0.960459	0.931952	0.943651	0.931489	1	0.636538	0.144171	0.157945	0.920494	0.892487	0.987981	0.974053	0.996979	0.963973	0.110702	0.12284	0.965154	0.935891	0.948461	0.936151	1	0.852361
62	Chlamydia muridarum	101	0	0.979192	0.953016	0.98914	0.980369	1	0.952555	0.0837204	0.109432	0.982551	0.957168	0.964435	0.955302	1	0.937163	0.401596	0.403658	0.932645	0.908954	0.986263	0.977144	1	0.87	0.127175	0.14171	0.979736	0.95442	0.961861	0.952863	1	0.87	0.145541	0.156561	-1	-1	-1	-1	-1	-1	-1	-1	-1	-1	-1	-1	-1	-1
63	Chlamydia pneumoniae AR39	101	0	0.96503	0.93923	0.988293	0.978796	1	0.979853	0.0897468	0.107281	0.980632	0.955165	0.967744	0.958485	1	0.925606	0.150149	0.162632	0.937789	0.913868	0.98422	0.974648	1	0.743056	0.109962	0.127879	0.978122	0.952797	0.977008	0.967399	1	0.743056	0.102377	0.123068	0.960836	0.934775	0.98727	0.977814	1	0.979853	0.0938734	0.110539	0.979806	0.953945	0.966458	0.957328	1	0.924007
64	Clostridium perfringens	101	0	0.94804	0.919959	0.978609	0.974339	1	0.97913	0.0821	0.104328	0.972342	0.943743	0.886146	0.884663	1	0.735467	0.216499	0.223269	0.902398	0.877009	0.93835	0.935147	1	0.5274	0.139406	0.152099	0.952252	0.924858	0.869868	0.868837	1	0.5274	0.193774	0.204541	0.909252	0.881255	0.949125	0.945295	0.978686	0.95993	0.172087	0.18216	0.944224	0.914562	0.875862	0.874609	0.994671	0.711563
65	Chlamydia pneumoniae J138	101	0	0.964342	0.93894	0.994747	0.984667	1	0.985375	0.0623253	0.0962333	0.979558	0.954462	0.974742	0.964959	1	0.92931	0.153518	0.169292	0.935114	0.911707	0.989365	0.979393	1	0.741403	0.101195	0.122434	0.974519	0.9497	0.981479	0.971404	1	0.741403	0.0942576	0.118405	0.959646	0.934371	0.993426	0.983365	1	0.985375	0.0719728	0.100854	0.978417	0.953329	0.973096	0.963399	1	0.927711
66	Chlamydia pneumoniae CWL029	101	0	0.964004	0.938334	0.991318	0.981628	1	0.979927	0.0813208	0.10362	0.979711	0.954431	0.97082	0.961515	1	0.924269	0.150919	0.165296	0.935735	0.912037	0.986255	0.976576	1	0.745833	0.108229	0.127181	0.976068	0.950981	0.979034	0.969329	1	0.745833	0.100612	0.122408	0.959575	0.934044	0.990229	0.980558	1	0.979927	0.0867852	0.107651	0.978772	0.95346	0.969501	0.960246	1	0.92268
67	Chlamydophila pneumoniae TW183	101	0	0.965309	0.93982	0.995303	0.985153	1	0.987179	0.0600375	0.0927214	0.980817	0.955626	0.975502	0.965464	1	0.92931	0.144259	0.161361	0.937512	0.91384	0.991396	0.981058	1	0.744475	0.092053	0.115696	0.976922	0.951899	0.983443	0.972995	1	0.744475	0.0844037	0.111371	0.960467	0.93484	0.994598	0.984388	1	0.987179	0.0656996	0.095426	0.979849	0.954344	0.974096	0.964124	1	0.927711
68	Clostridium tetani	101	0	0.968327	0.940095	0.983702	0.978313	1	0.910382	0.157197	0.168418	0.969145	0.941248	0.91686	0.913041	1	0.693243	0.364732	0.363979	0.871505	0.849671	0.93754	0.933121	1	0.502695	0.219594	0.223895	0.942035	0.915877	0.89347	0.890557	1	0.502695	0.232106	0.239683	-1	-1	-1	-1	-1	-1	-1	-1	-1	-1	-1	-1	-1	-1
69	Chromobacterium violaceum	101	0	0.949424	0.921145	0.995601	0.98909	1	0.951588	0.0560733	0.0832087	0.950394	0.922206	0.923443	0.919954	1	0.751645	0.307249	0.311591	0.872456	0.84936	0.938754	0.934801	1	0.590058	0.141634	0.151098	0.917459	0.891601	0.89299	0.890932	1	0.590058	0.171361	0.178245	-1	-1	-1	-1	-1	-1	-1	-1	-1	-1	-1	-1	-1	-1
70	Desulfovibrio vulgaris	101	0	0.92564	0.900277	0.976993	0.970519	1	0.938198	0.0973356	0.115091	0.955376	0.929438	0.880346	0.877954	1	0.675603	0.166664	0.174208	0.882761	0.860225	0.937217	0.932543	1	0.475292	0.153729	0.16336	0.93263	0.908202	0.860937	0.85934	1	0.475292	0.20577	0.216962	0.891625	0.866144	0.960962	0.954991	0.992857	0.928042	0.150019	0.160498	0.935201	0.908459	0.871902	0.869763	0.998413	0.66702
71	Escherichia coli O6	101	0	0.929822	0.896717	0.967643	0.954612	0.997713	0.958257	0.135812	0.142974	0.972624	0.947912	0.936811	0.915795	0.999238	0.919972	0.227646	0.231841	0.9285	0.90373	0.961415	0.942327	0.999238	0.898218	0.121396	0.128201	0.969935	0.945648	0.941251	0.920619	0.999238	0.898218	0.126648	0.135321	0.925558	0.894608	0.965707	0.950236	0.998094	0.957571	0.136475	0.143102	0.971604	0.946741	0.935766	0.914801	0.999238	0.917396
72	Escherichia coli EDL933	101	0	0.920345	0.892286	0.98617	0.977342	0.999263	0.978347	0.107503	0.116033	0.973703	0.948782	0.965726	0.955804	0.999631	0.96034	0.219515	0.221653	0.922103	0.897273	0.984584	0.975945	0.999631	0.950578	0.114036	0.117067	0.97105	0.946569	0.971833	0.962457	0.999631	0.950578	0.0826306	0.0953285	0.916713	0.888574	0.985877	0.97704	0.998894	0.978339	0.119998	0.124204	0.973271	0.948139	0.965834	0.955932	0.999263	0.960326
73	Escherichia coli K12	101	0	0.928248	0.900923	0.980114	0.973159	0.998514	0.972494	0.108284	0.115433	0.974075	0.949655	0.960359	0.95335	0.999257	0.966223	0.18601	0.190508	0.934319	0.910327	0.977975	0.971373	0.999257	0.966571	0.100271	0.107783	0.972754	0.948798	0.96416	0.95761	0.999257	0.966571	0.100581	0.110159	0.927066	0.899784	0.980038	0.973084	0.998514	0.972494	0.109809	0.116794	0.973948	0.949537	0.960186	0.953188	0.999257	0.966223
74	Enterococcus faecalis	101	0	0.916081	0.890774	0.951282	0.94645	1	0.951736	0.147802	0.15734	0.968749	0.942007	0.881092	0.878969	1	0.735602	0.263621	0.26666	0.889567	0.865837	0.913442	0.910192	1	0.57523	0.176569	0.183959	0.949388	0.923856	0.866002	0.864423	1	0.57523	0.200434	0.207762	0.86341	0.839018	0.927363	0.923187	0.94395	0.925022	0.253818	0.257292	0.927027	0.898789	0.864754	0.863397	0.994662	0.71301
75	Geobacter sulfurreducens	101	0	0.928349	0.902089	0.963097	0.956264	1	0.924839	0.121862	0.1336	0.955377	0.92859	0.832847	0.831193	1	0.630859	0.226682	0.234064	0.894123	0.870076	0.910745	0.906238	1	0.45397	0.173472	0.181628	0.933169	0.907868	0.814865	0.813945	1	0.45397	0.24022	0.247979	0.886751	0.861074	0.933437	0.926889	0.964396	0.908826	0.228463	0.235022	0.930299	0.902567	0.817813	0.816642	0.993034	0.616531
76	Gloeobacter violaceus	101	0	0.958006	0.9311	0.996722	0.989653	1	0.943975	0.0430099	0.0734881	0.959236	0.932816	0.855019	0.854183	1	0.563961	0.272748	0.278272	0.87033	0.849622	0.908001	0.905275	1	0.398316	0.162034	0.17142	0.917603	0.894259	0.820361	0.821276	1	0.398316	0.223201	0.231519	-1	-1	-1	-1	-1	-1	-1	-1	-1	-1	-1	-1	-1	-1
77	Halobacterium sp. NRC-1	101	0	0.864167	0.836331	0.883484	0.876501	1	0.903017	0.162065	0.175118	0.895264	0.867117	0.784231	0.780036	1	0.647604	0.248779	0.270174	0.81479	0.78997	0.846325	0.840726	1	0.436004	0.212549	0.220389	0.876854	0.849617	0.769218	0.765512	1	0.436004	0.254957	0.264671	-1	-1	-1	-1	-1	-1	-1	-1	-1	-1	-1	-1	-1	-1
78	Haemophilus ducreyi	101	0	0.978577	0.949973	0.952412	0.950258	1	0.953139	0.128185	0.141634	0.979496	0.951201	0.938953	0.93653	1	0.900585	0.478532	0.481958	0.957462	0.930141	0.942942	0.94062	1	0.767806	0.151119	0.16053	0.972587	0.944647	0.932912	0.930673	1	0.767806	0.16241	0.171751	-1	-1	-1	-1	-1	-1	-1	-1	-1	-1	-1	-1	-1	-1
79	Helicobacter hepaticus	101	0	0.976799	0.949995	0.99603	0.984883	1	0.979979	0.0476656	0.0828914	0.979878	0.953504	0.955058	0.945198	1	0.828139	0.232191	0.242773	0.912098	0.889537	0.960624	0.950531	1	0.619174	0.138119	0.149548	0.957839	0.932926	0.938696	0.92958	1	0.619174	0.16047	0.172737	-1	-1	-1	-1	-1	-1	-1	-1	-1	-1	-1	-1	-1	-1
80	Haemophilus influenzae	101	0	0.975983	0.947792	0.961159	0.955215	1	0.921599	0.134405	0.139272	0.978271	0.950392	0.919768	0.914653	1	0.882916	0.268134	0.271261	0.970899	0.94317	0.952171	0.946458	1	0.78623	0.14631	0.149764	0.976909	0.949184	0.918981	0.91394	1	0.78623	0.187585	0.188205	0.972654	0.9443	0.945062	0.939416	0.999166	0.918712	0.160221	0.161936	0.976028	0.947925	0.919025	0.913907	1	0.880323
81	Helicobacter pylori J99	101	0	0.900981	0.875446	0.970572	0.961206	1	0.947883	0.140024	0.153236	0.969252	0.942003	0.925287	0.916754	1	0.941748	0.275353	0.283108	0.879537	0.855731	0.963973	0.954352	1	0.937701	0.168142	0.178479	0.967667	0.940443	0.930222	0.921512	1	0.937701	0.162089	0.178558	0.870882	0.846407	0.962794	0.953341	0.995418	0.946623	0.188667	0.198225	0.96217	0.934701	0.922842	0.914329	0.996564	0.941558
82	Leptospira interrogans L1-130	101	0	0.937931	0.91289	0.962364	0.954938	1	0.936464	0.127546	0.148334	0.974705	0.9486	0.868647	0.865096	1	0.594737	0.176862	0.193174	0.895042	0.872804	0.921632	0.9163	1	0.408106	0.175331	0.189412	0.951878	0.92738	0.850163	0.847509	1	0.408106	0.223785	0.240806	0.909688	0.883555	0.947246	0.940082	0.995084	0.933579	0.165497	0.183269	0.957508	0.929832	0.861179	0.857757	1	0.583477
83	Leptospira interrogans 56601	101	0	0.923334	0.899214	0.976731	0.968432	1	0.958753	0.107471	0.129511	0.972684	0.947341	0.891992	0.887143	1	0.600115	0.160447	0.175965	0.885515	0.863962	0.937597	0.931239	1	0.417732	0.157135	0.171231	0.950817	0.926992	0.873674	0.869706	1	0.417732	0.200648	0.217633	0.892976	0.869969	0.967094	0.958919	0.982792	0.958062	0.158424	0.173251	0.953223	0.928271	0.88329	0.878532	0.994264	0.589569
84	Listeria innocua	101	0	0.952105	0.924056	0.986151	0.978884	1	0.969364	0.0766486	0.0948945	0.973081	0.944716	0.936803	0.931131	1	0.80812	0.274219	0.279381	0.92131	0.894711	0.970117	0.963246	1	0.672113	0.124229	0.135526	0.965755	0.937791	0.932531	0.926947	1	0.672113	0.140132	0.150241	-1	-1	-1	-1	-1	-1	-1	-1	-1	-1	-1	-1	-1	-1
85	Lactobacillus johnsonii	101	0	0.949412	0.92425	0.979933	0.972277	1	0.958801	0.0909342	0.106564	0.971326	0.945596	0.906107	0.900036	1	0.765703	0.214539	0.215247	0.907943	0.885196	0.943514	0.936771	1	0.593968	0.142043	0.1516	0.953444	0.928959	0.892118	0.886772	1	0.593968	0.178462	0.185705	0.900959	0.876699	0.953818	0.946184	0.992188	0.945409	0.167249	0.174461	0.946302	0.920361	0.894254	0.888821	0.997396	0.755424
86	Lactococcus lactis	101	0	0.894891	0.867777	0.956193	0.952904	1	0.961754	0.144404	0.162493	0.970568	0.941987	0.900619	0.897361	1	0.843699	0.295657	0.297365	0.866038	0.840676	0.938728	0.93613	0.99903	0.633456	0.186384	0.200581	0.951513	0.924042	0.906815	0.904187	0.99903	0.633456	0.169929	0.188471	0.855898	0.829584	0.947979	0.94475	0.980601	0.961027	0.219304	0.227953	0.934779	0.906137	0.890373	0.887459	0.991271	0.819567
87	Listeria monocytogenes F2365	101	0	0.93073	0.904226	0.973326	0.966692	1	0.967512	0.108251	0.118898	0.968568	0.940954	0.931864	0.926294	1	0.808074	0.185098	0.193043	0.921208	0.895376	0.964591	0.958229	1	0.671987	0.118645	0.128224	0.962639	0.935351	0.929049	0.923579	1	0.671987	0.141409	0.148765	0.921024	0.894746	0.969641	0.963054	0.999181	0.96519	0.124279	0.133678	0.964404	0.936839	0.926003	0.920637	1	0.799607
88	Listeria monocytogenes EGD	101	0	0.929351	0.902771	0.983827	0.976276	1	0.970266	0.105564	0.118104	0.971225	0.943454	0.943167	0.936809	1	0.813648	0.174236	0.184893	0.924147	0.898136	0.976252	0.969026	1	0.679452	0.109962	0.121877	0.966187	0.938785	0.941301	0.935053	1	0.679452	0.130689	0.140811	0.921528	0.895203	0.982073	0.974483	0.999194	0.969484	0.123528	0.134208	0.965686	0.938122	0.938442	0.93227	0.999194	0.802981
89	Lactobacillus plantarum	101	0	0.947743	0.92146	0.968832	0.962945	1	0.95972	0.102698	0.117123	0.967996	0.941403	0.890642	0.886694	1	0.790765	0.188549	0.192847	0.913251	0.889101	0.952395	0.946974	1	0.564367	0.119212	0.129642	0.95384	0.928077	0.879913	0.876297	1	0.564367	0.201668	0.207264	0.923228	0.897049	0.945578	0.940004	0.994526	0.950305	0.152411	0.1592	0.954671	0.927707	0.87521	0.871837	0.997263	0.782391
90	Methanosarcina acetivorans	101	0	0.975244	0.947334	0.966497	0.962314	1	0.948018	0.0751557	0.111883	0.977314	0.949857	0.813639	0.81574	1	0.629977	0.334463	0.35007	0.87559	0.854015	0.87923	0.878952	1	0.420477	0.154452	0.173805	0.949148	0.923577	0.791085	0.794014	1	0.420477	0.210428	0.233492	-1	-1	-1	-1	-1	-1	-1	-1	-1	-1	-1	-1	-1	-1
91	Mycobacterium bovis	101	0	0.930984	0.905523	0.853918	0.847313	1	0.801444	0.249825	0.256343	0.946223	0.92243	0.68393	0.679096	1	0.741979	0.255982	0.260915	0.935209	0.911416	0.851543	0.845074	1	0.661108	0.248421	0.254116	0.946005	0.922411	0.685661	0.680951	1	0.661108	0.393326	0.398538	0.930373	0.904926	0.844448	0.838041	1	0.801444	0.258178	0.26441	0.946093	0.922299	0.68224	0.67741	1	0.738032
92	Mycoplasma gallisepticum	101	0	0.910507	0.885071	0.972401	0.960892	1	0.958333	0.132512	0.146561	0.963974	0.936145	0.940367	0.929914	1	0.814159	0.159985	0.171787	0.889351	0.864985	0.940477	0.930655	1	0.49797	0.163785	0.175395	0.940488	0.914369	0.919515	0.910145	1	0.49797	0.176108	0.193061	0.876964	0.853138	0.960835	0.949174	0.94837	0.956164	0.220354	0.2318	0.913961	0.88752	0.928264	0.91854	0.994565	0.756198
93	Mycoplasma genitalium	101	0	0.968869	0.941805	0.995987	0.981589	1	0.984985	0.0637153	0.12813	0.969676	0.942823	0.964284	0.951373	1	0.847545	0.20121	0.222878	0.890741	0.869068	0.955362	0.942634	1	0.506173	0.155819	0.172677	0.94046	0.915672	0.936524	0.92511	1	0.506173	0.174111	0.199931	-1	-1	-1	-1	-1	-1	-1	-1	-1	-1	-1	-1	-1	-1
94	Methanococcus jannaschii	101	0	0.962659	0.929688	0.974732	0.968693	0.998856	0.956188	0.099093	0.130378	0.965588	0.932999	0.924171	0.919527	0.998856	0.791478	0.19463	0.212518	0.91854	0.888084	0.938139	0.933267	0.998856	0.562138	0.160335	0.182426	0.951082	0.919532	0.911243	0.907156	0.998856	0.562138	0.17529	0.194583	-1	-1	-1	-1	-1	-1	-1	-1	-1	-1	-1	-1	-1	-1
95	Methanopyrus kandleri	101	0	0.952953	0.92029	0.997864	0.984816	1	0.947761	0.0421369	0.0999773	0.953039	0.920999	0.950238	0.939515	1	0.688347	0.150788	0.176263	0.899295	0.870772	0.943549	0.933431	1	0.447709	0.137299	0.163221	0.91957	0.89012	0.918225	0.909265	1	0.447709	0.165629	0.18683	-1	-1	-1	-1	-1	-1	-1	-1	-1	-1	-1	-1	-1	-1
96	Mycobacterium leprae	101	0	0.952266	0.928534	0.805717	0.811065	1	0.664245	0.273809	0.278862	0.957896	0.934397	0.725882	0.732155	1	0.630168	0.461664	0.46113	0.897133	0.876892	0.790943	0.796638	1	0.587438	0.285863	0.289862	0.952488	0.929276	0.726893	0.73317	1	0.587438	0.341012	0.345536	0.949478	0.925552	0.801427	0.80673	0.998785	0.663974	0.278696	0.283713	0.956603	0.932764	0.724494	0.730689	0.998785	0.629885
97	Rhizobium loti	101	0	0.941346	0.913575	0.984764	0.976541	1	0.934023	0.0633449	0.0841392	0.962037	0.934625	0.870092	0.86528	1	0.677742	0.280064	0.285186	0.847195	0.824328	0.914204	0.908025	1	0.547475	0.161526	0.170264	0.926953	0.901922	0.843678	0.840126	1	0.547475	0.19334	0.199585	-1	-1	-1	-1	-1	-1	-1	-1	-1	-1	-1	-1	-1	-1
98	Methanosarcina mazei	101	0	0.975057	0.948073	0.990957	0.984848	1	0.958979	0.049342	0.102131	0.978046	0.951229	0.885719	0.882291	1	0.676093	0.228276	0.248372	0.850447	0.83158	0.921069	0.917781	1	0.439799	0.170286	0.181993	0.943304	0.918714	0.855204	0.853014	1	0.439799	0.214489	0.234113	-1	-1	-1	-1	-1	-1	-1	-1	-1	-1	-1	-1	-1	-1
99	Mycoplasma mobile	101	0	0.958404	0.929005	0.994179	0.985029	1	0.97954	0.0643169	0.103509	0.958875	0.929555	0.972608	0.964625	1	0.86456	0.188546	0.203215	0.910759	0.884393	0.955589	0.948151	1	0.514094	0.138116	0.15862	0.930435	0.902912	0.943005	0.936266	1	0.514094	0.149594	0.170211	-1	-1	-1	-1	-1	-1	-1	-1	-1	-1	-1	-1	-1	-1
100	Mycoplasma mycoides	101	0	0.924289	0.897641	0.956805	0.947492	1	0.938053	0.130164	0.160269	0.951879	0.924602	0.905334	0.895936	1	0.824903	0.221585	0.23165	0.868177	0.844912	0.912873	0.904711	1	0.518337	0.1908	0.206703	0.921165	0.895957	0.877201	0.868744	1	0.518337	0.208881	0.226627	0.856877	0.831393	0.92993	0.920593	0.971698	0.932127	0.241082	0.250332	0.909637	0.881275	0.885486	0.87789	0.985849	0.81165
101	Mycobacterium paratuberculosis	101	0	0.919225	0.893993	0.944318	0.935737	1	0.885469	0.134746	0.146914	0.939603	0.914322	0.774012	0.76992	1	0.680793	0.320381	0.326523	0.839157	0.817978	0.910184	0.902844	1	0.585701	0.174894	0.182849	0.92693	0.902424	0.771593	0.76773	1	0.585701	0.263521	0.274846	0.889428	0.86287	0.877254	0.869376	0.991916	0.858642	0.210483	0.216298	0.923944	0.896295	0.765063	0.760956	0.994341	0.673973
102	Mycoplasma penetrans	101	0	0.953577	0.926645	0.998955	0.991735	1	0.986486	0.0573444	0.117213	0.95363	0.926804	0.959835	0.954549	1	0.759099	0.186638	0.205767	0.889765	0.867618	0.949058	0.944435	1	0.48505	0.142152	0.165569	0.913617	0.889881	0.924751	0.921368	1	0.48505	0.171545	0.192259	-1	-1	-1	-1	-1	-1	-1	-1	-1	-1	-1	-1	-1	-1
103	Mycoplasma pneumoniae	101	0	0.91121	0.887076	0.957752	0.943219	1	0.926431	0.16306	0.17317	0.969635	0.942854	0.901275	0.889006	1	0.803783	0.205799	0.215503	0.891364	0.867977	0.917622	0.904846	1	0.486409	0.194361	0.206988	0.944784	0.919661	0.879078	0.86795	1	0.486409	0.218856	0.240471	0.872464	0.850146	0.934599	0.920139	0.964706	0.923944	0.254028	0.260995	0.930908	0.904757	0.890467	0.878773	0.994118	0.787879
104	Mycoplasma pulmonis	101	0	0.954662	0.925761	0.998209	0.988475	1	0.994872	0.0367769	0.119679	0.954909	0.926756	0.980981	0.971383	1	0.86031	0.160097	0.188627	0.883447	0.859612	0.959791	0.951344	1	0.525034	0.136079	0.16415	0.920037	0.89429	0.948197	0.940166	1	0.525034	0.144583	0.173403	-1	-1	-1	-1	-1	-1	-1	-1	-1	-1	-1	-1	-1	-1
105	Mycobacterium tuberculosis CDC1551	101	0	0.81968	0.799273	0.946659	0.938217	1	0.902948	0.170774	0.178641	0.941185	0.918079	0.853541	0.845447	1	0.830139	0.18101	0.187979	0.824057	0.804535	0.943008	0.9343	1	0.744517	0.168321	0.175269	0.937999	0.91523	0.853038	0.845155	1	0.744517	0.229145	0.238261	0.809864	0.789015	0.942055	0.933366	0.997611	0.900144	0.185227	0.191538	0.937976	0.913974	0.849489	0.841421	0.997611	0.825972
106	Methanobacterium thermautotrophicum	101	0	0.975132	0.944864	0.996904	0.986121	1	0.975474	0.0408185	0.0957729	0.97675	0.946778	0.91787	0.910517	1	0.734677	0.184297	0.200922	0.905558	0.87995	0.934684	0.926686	1	0.484765	0.159679	0.176531	0.94741	0.919536	0.891394	0.885379	1	0.484765	0.191441	0.206885	-1	-1	-1	-1	-1	-1	-1	-1	-1	-1	-1	-1	-1	-1
107	Mycobacterium tuberculosis H37Rv	101	0	0.793526	0.772983	0.975549	0.96602	1	0.922414	0.176787	0.188326	0.942456	0.918864	0.906439	0.897347	1	0.849206	0.177109	0.188487	0.801385	0.782066	0.972085	0.963103	1	0.762923	0.165535	0.176552	0.938849	0.916001	0.905384	0.89695	1	0.762923	0.17863	0.194666	0.783176	0.762629	0.973909	0.964756	1	0.922414	0.195089	0.205485	0.939616	0.915923	0.903191	0.894352	1	0.844181
108	Nitrosomonas europaea	101	0	0.978024	0.951782	0.981334	0.975838	1	0.961448	0.0660915	0.0894696	0.979474	0.953366	0.914699	0.911377	1	0.780831	0.301242	0.305307	0.922334	0.899446	0.947033	0.942844	1	0.588065	0.13148	0.140877	0.959741	0.934937	0.900334	0.897554	1	0.588065	0.179769	0.184737	-1	-1	-1	-1	-1	-1	-1	-1	-1	-1	-1	-1	-1	-1
109	Neisseria meningitidis A	101	0	0.910752	0.886249	0.956333	0.953112	1	0.951157	0.150961	0.156287	0.970012	0.945464	0.908926	0.907341	1	0.870588	0.197172	0.200564	0.900171	0.877484	0.951364	0.94877	1	0.758715	0.171774	0.176327	0.959689	0.935876	0.916705	0.914969	1	0.758715	0.169311	0.165997	0.894179	0.870212	0.955253	0.951889	0.998198	0.949443	0.18226	0.18646	0.964073	0.939263	0.907299	0.905675	1	0.862471
110	Neisseria meningitidis B	101	0	0.903121	0.879217	0.942702	0.939667	1	0.952096	0.161805	0.165089	0.968855	0.944571	0.888822	0.886997	1	0.868852	0.194467	0.19755	0.894212	0.871755	0.934262	0.931908	1	0.752027	0.179579	0.182993	0.95398	0.93025	0.893519	0.891694	1	0.752027	0.182899	0.177014	0.889062	0.8654	0.938446	0.935499	0.999102	0.950427	0.194665	0.196371	0.961204	0.936764	0.884743	0.883149	1	0.858796
111	Oceanobacillus iheyensis	101	0	0.975705	0.94639	0.998453	0.991729	1	0.985245	0.0415431	0.063172	0.976013	0.946991	0.906241	0.903286	1	0.751407	0.338246	0.341342	0.89911	0.874833	0.931936	0.928005	1	0.545894	0.15247	0.159075	0.944311	0.917421	0.878805	0.877006	1	0.545894	0.197465	0.199378	-1	-1	-1	-1	-1	-1	-1	-1	-1	-1	-1	-1	-1	-1
112	Pyrococcus abyssi	101	0	0.962577	0.932351	0.992351	0.980078	1	0.973162	0.058579	0.0965759	0.967942	0.938186	0.93217	0.922194	1	0.745308	0.219174	0.232824	0.877156	0.851556	0.946709	0.935954	1	0.489437	0.152057	0.167751	0.943909	0.915637	0.909769	0.900744	1	0.489437	0.169116	0.182315	-1	-1	-1	-1	-1	-1	-1	-1	-1	-1	-1	-1	-1	-1
113	Pseudomonas aeruginosa	101	0	0.943097	0.915326	0.928982	0.923091	1	0.869675	0.182617	0.187963	0.946887	0.919488	0.81405	0.811577	1	0.712755	0.25084	0.254961	0.932319	0.905553	0.90882	0.903728	1	0.620337	0.198894	0.203455	0.942834	0.915723	0.813694	0.81123	1	0.620337	0.278723	0.285645	0.939622	0.911862	0.908922	0.903382	1	0.864933	0.208087	0.213263	0.944385	0.916952	0.811134	0.808765	1	0.709566
114	Pyrobaculum aerophilum	101	0	0.963471	0.932729	0.996399	0.984054	1	0.964706	0.0525723	0.101622	0.965952	0.936011	0.931079	0.91939	1	0.71741	0.196076	0.215708	0.875648	0.850102	0.94552	0.934118	1	0.433862	0.157964	0.180775	0.93565	0.907841	0.902796	0.892564	1	0.433862	0.187131	0.208108	-1	-1	-1	-1	-1	-1	-1	-1	-1	-1	-1	-1	-1	-1
115	Pyrococcus furiosus	101	0	0.967299	0.936221	0.995135	0.980611	0.99884	0.980638	0.0449768	0.0958965	0.971253	0.940969	0.924059	0.909466	0.99884	0.734642	0.206738	0.225907	0.888967	0.862589	0.940882	0.927085	0.99884	0.467935	0.145955	0.16686	0.942669	0.914224	0.897768	0.88442	0.99884	0.467935	0.179298	0.196047	-1	-1	-1	-1	-1	-1	-1	-1	-1	-1	-1	-1	-1	-1
116	Pyrococcus horikoshii	101	0	0.966773	0.932887	0.995598	0.978293	1	0.964634	0.0506912	0.0910128	0.971043	0.940386	0.933804	0.914488	1	0.728361	0.217779	0.230312	0.885071	0.858272	0.947248	0.928726	1	0.47479	0.150734	0.168569	0.944563	0.915632	0.909123	0.891055	1	0.47479	0.178512	0.192484	-1	-1	-1	-1	-1	-1	-1	-1	-1	-1	-1	-1	-1	-1
117	Photorhabdus luminescens	101	0	0.975657	0.949825	0.971203	0.966615	1	0.97271	0.0640423	0.0773132	0.978961	0.953655	0.885037	0.883594	1	0.825476	0.544591	0.546653	0.933079	0.9099	0.941183	0.937557	1	0.714644	0.104356	0.112214	0.967401	0.942742	0.877457	0.876168	1	0.714644	0.174814	0.182971	-1	-1	-1	-1	-1	-1	-1	-1	-1	-1	-1	-1	-1	-1
118	Prochlorococcus marinus SS120	101	0	0.977881	0.949982	0.999125	0.991696	1	0.983888	0.0356186	0.074315	0.978204	0.950523	0.954589	0.948599	1	0.833485	0.266592	0.268615	0.943591	0.917761	0.969322	0.962806	1	0.603823	0.111217	0.128574	0.959057	0.932478	0.936772	0.931419	1	0.603823	0.158737	0.16867	0.860306	0.814785	0.977481	0.974582	0.997817	0.878846	0.134853	0.148013	0.869503	0.823301	0.938605	0.936121	0.997817	0.783877
119	Prochlorococcus marinus CCMP1378	101	0	0.97335	0.944157	0.994984	0.986394	1	0.96905	0.055045	0.0864484	0.974912	0.945865	0.948228	0.940912	1	0.836096	0.28355	0.287058	0.941696	0.91436	0.967119	0.959256	1	0.583548	0.122136	0.136872	0.960846	0.932654	0.935709	0.928818	1	0.583548	0.163179	0.173428	0.926103	0.891445	0.970208	0.963808	0.996696	0.930113	0.140833	0.156111	0.943354	0.907725	0.938869	0.933348	0.996696	0.813849
120	Pasteurella multocida	101	0	0.974323	0.946939	0.964557	0.960135	0.999276	0.926224	0.111293	0.119709	0.976806	0.949677	0.905998	0.902707	1	0.873578	0.311571	0.314358	0.967087	0.940269	0.942836	0.93924	1	0.735889	0.144063	0.151312	0.973574	0.946702	0.903258	0.900143	1	0.735889	0.19367	0.199275	0.966345	0.938837	0.954905	0.950739	0.999276	0.921896	0.131313	0.137943	0.971289	0.943968	0.904453	0.901231	1	0.869729
121	Prochlorococcus marinus MIT9313	101	0	0.956985	0.928513	0.990612	0.982058	1	0.957667	0.073039	0.0980528	0.962307	0.935228	0.92858	0.921511	1	0.775915	0.232793	0.234971	0.920462	0.894876	0.95979	0.952263	1	0.558114	0.133326	0.146963	0.945642	0.919719	0.913831	0.907473	1	0.558114	0.18179	0.191157	0.911202	0.88119	0.969102	0.960843	0.986248	0.921101	0.167529	0.177997	0.930822	0.900601	0.91845	0.912238	0.997053	0.745775
122	Phytoplasma Onion yellows	101	0	0.972355	0.939194	0.941841	0.938161	1	0.913183	0.088412	0.134356	0.976191	0.943108	0.783825	0.782721	1	0.769648	0.258248	0.261693	0.903942	0.876127	0.835664	0.835248	1	0.478921	0.189741	0.204631	0.945879	0.915264	0.761785	0.761803	1	0.478921	0.25395	0.261517	-1	-1	-1	-1	-1	-1	-1	-1	-1	-1	-1	-1	-1	-1
123	Photobacterium profundum	101	0	0.976524	0.950034	0.989836	0.984345	1	0.96928	0.0682544	0.0892919	0.977903	0.951698	0.91233	0.908793	1	0.785874	0.408978	0.413352	0.933368	0.909576	0.953848	0.949742	1	0.661245	0.115403	0.126126	0.963382	0.938061	0.903665	0.900507	1	0.661245	0.172035	0.183829	-1	-1	-1	-1	-1	-1	-1	-1	-1	-1	-1	-1	-1	-1
124	Pseudomonas putida	101	0	0.92798	0.902956	0.970114	0.96415	1	0.924887	0.108954	0.118545	0.958187	0.932398	0.871961	0.869286	1	0.768999	0.268885	0.27202	0.906723	0.882806	0.944289	0.939169	1	0.679521	0.135847	0.142469	0.949188	0.923921	0.866581	0.864035	1	0.679521	0.189525	0.19649	0.893895	0.868017	0.958816	0.953058	0.994618	0.90678	0.148417	0.154721	0.945889	0.918026	0.866483	0.863927	0.998043	0.762902
125	Pseudomonas syringae	101	0	0.960211	0.934032	0.987583	0.981123	1	0.954291	0.0581646	0.0757353	0.964692	0.938768	0.863689	0.862777	1	0.79735	0.320751	0.323962	0.914127	0.890924	0.949967	0.945224	1	0.694501	0.106735	0.115963	0.950843	0.925863	0.854786	0.854254	1	0.694501	0.181179	0.189767	0.934242	0.905459	0.943903	0.939904	0.997067	0.914798	0.119985	0.129955	0.945847	0.916883	0.854556	0.854163	0.999022	0.78858
126	Rickettsia conorii	101	0	0.947377	0.918985	0.963818	0.953027	1	0.921805	0.178784	0.18316	0.976953	0.949841	0.929965	0.915585	1	0.86338	0.225224	0.234435	0.938666	0.911399	0.950074	0.937861	1	0.843191	0.209868	0.207163	0.973454	0.946269	0.927603	0.913087	1	0.843191	0.20756	0.199146	-1	-1	-1	-1	-1	-1	-1	-1	-1	-1	-1	-1	-1	-1
127	Rickettsia prowazekii	101	0	0.975113	0.94579	0.986735	0.981511	1	0.92459	0.0689627	0.0894345	0.978317	0.950081	0.944491	0.939549	1	0.906752	0.154038	0.168457	0.972196	0.943995	0.982299	0.977121	1	0.890995	0.0832455	0.0990444	0.978094	0.949898	0.945336	0.940384	1	0.890995	0.152773	0.1622	0.974716	0.945398	0.98593	0.980723	1	0.92459	0.0715943	0.0915198	0.978205	0.949974	0.944234	0.939292	1	0.906752
128	Rhodopseudomonas palustris	101	0	0.93671	0.909133	0.969168	0.963944	1	0.922574	0.0848414	0.100079	0.950786	0.922926	0.845526	0.844401	1	0.723077	0.248492	0.253079	0.895213	0.869985	0.940336	0.936259	1	0.575315	0.114244	0.123577	0.941433	0.91417	0.840469	0.839471	1	0.575315	0.210677	0.214157	0.904556	0.876566	0.93842	0.934098	0.996454	0.908405	0.144892	0.156577	0.933136	0.904006	0.836632	0.835712	0.998818	0.716709
129	Ralstonia solanacearum	101	0	0.930068	0.901197	0.980571	0.974224	1	0.906904	0.0881158	0.0989665	0.947779	0.920093	0.822875	0.820783	1	0.748059	0.311503	0.310438	0.916188	0.889306	0.916691	0.912396	1	0.591607	0.158378	0.161801	0.940776	0.913527	0.818681	0.816755	1	0.591607	0.250426	0.251324	0.898611	0.869211	0.942494	0.937578	0.99827	0.886329	0.149856	0.155252	0.93856	0.909102	0.818964	0.817021	0.998847	0.74271
130	Streptococcus agalactiae V	101	0	0.972933	0.945134	0.977182	0.97069	1	0.959843	0.0827924	0.101964	0.976495	0.948991	0.923337	0.917864	1	0.843373	0.367685	0.366293	0.927863	0.902621	0.949192	0.943809	1	0.708092	0.130344	0.140714	0.963601	0.936813	0.913913	0.908872	1	0.708092	0.174089	0.180405	0.967469	0.939503	0.97244	0.965928	0.99898	0.956055	0.103679	0.119342	0.972634	0.944871	0.920754	0.915349	1	0.83976
131	Staphylococcus aureus MW2	101	0	0.925202	0.899755	0.989733	0.982108	1	0.943121	0.0977604	0.11147	0.969359	0.943955	0.941191	0.933295	1	0.934501	0.166194	0.17029	0.908776	0.885159	0.990302	0.982558	1	0.934501	0.120023	0.131526	0.968223	0.943046	0.967669	0.959865	1	0.934501	0.119814	0.125783	0.921429	0.896201	0.988988	0.981297	0.99837	0.942308	0.104538	0.117	0.968208	0.942796	0.940121	0.932273	0.999185	0.934451
132	Streptococcus agalactiae III	101	0	0.972782	0.944995	0.991496	0.98397	1	0.968504	0.0619349	0.0847095	0.977244	0.949743	0.93233	0.926545	1	0.846088	0.368748	0.367224	0.928769	0.903595	0.957007	0.950834	1	0.714597	0.122251	0.13298	0.964203	0.937455	0.921371	0.916021	1	0.714597	0.163203	0.170114	0.968187	0.939928	0.979466	0.97229	1	0.960938	0.0866568	0.10334	0.973101	0.944983	0.930377	0.924773	1	0.843188
133	Staphylococcus aureus N315	101	0	0.914142	0.888806	0.985688	0.978387	1	0.946768	0.118777	0.12805	0.970306	0.944819	0.941929	0.934724	1	0.933283	0.173511	0.177231	0.898436	0.874831	0.987289	0.97989	0.998394	0.928999	0.140509	0.148975	0.962817	0.937649	0.969328	0.961984	0.998394	0.928999	0.116588	0.125629	0.910302	0.885139	0.984921	0.977591	0.995984	0.946565	0.131368	0.139357	0.959028	0.933742	0.940258	0.933041	0.995984	0.932331
134	Staphylococcus aureus Mu50	101	0	0.924253	0.898925	0.986598	0.979097	1	0.937737	0.101488	0.112877	0.969843	0.944487	0.928959	0.921517	1	0.915493	0.167052	0.171507	0.909792	0.886096	0.988775	0.981144	1	0.914815	0.118805	0.128568	0.969642	0.944382	0.966321	0.958704	1	0.914815	0.11789	0.123264	0.92167	0.89641	0.985841	0.978331	1	0.937737	0.106757	0.11704	0.969049	0.943658	0.928259	0.920842	1	0.914138
135	Streptomyces coelicolor	101	0	0.91787	0.889261	0.989554	0.983457	1	0.853926	0.0612862	0.082464	0.924511	0.895954	0.825158	0.824575	1	0.508669	0.294298	0.296001	0.819593	0.796526	0.892979	0.890279	1	0.407922	0.178806	0.185141	0.893924	0.867305	0.802234	0.802381	1	0.407922	0.220523	0.225088	-1	-1	-1	-1	-1	-1	-1	-1	-1	-1	-1	-1	-1	-1
136	Staphylococcus epidermidis	101	0	0.962046	0.934671	0.982536	0.975404	1	0.947977	0.0988242	0.109583	0.972589	0.945367	0.923041	0.917038	1	0.85037	0.36696	0.367701	0.911004	0.886416	0.962306	0.955581	1	0.741123	0.156515	0.165539	0.964288	0.937541	0.942633	0.936537	1	0.741123	0.154626	0.161346	0.948795	0.9215	0.974171	0.966845	0.997387	0.936989	0.133673	0.141084	0.965228	0.937603	0.920384	0.914504	0.998258	0.84451
137	Shigella flexneri 2a 301	101	0	0.931316	0.903063	0.902961	0.898494	0.998341	0.909331	0.192909	0.196484	0.973781	0.948719	0.837249	0.827124	0.99917	0.901909	0.28179	0.288455	0.940095	0.91491	0.900527	0.897676	0.99917	0.900898	0.183198	0.188624	0.973163	0.948489	0.855207	0.846952	0.99917	0.900898	0.25	0.251297	0.928784	0.900508	0.901368	0.896778	0.998341	0.908988	0.19611	0.199734	0.973516	0.948308	0.835043	0.825148	0.99917	0.901572
138	Shigella flexneri 2a 2457T	101	0	0.934755	0.906009	0.886388	0.883918	0.998314	0.905199	0.205349	0.208763	0.974204	0.949116	0.829767	0.821771	0.999157	0.898408	0.278916	0.285307	0.945024	0.919367	0.886089	0.885136	0.999157	0.89909	0.195027	0.199844	0.974167	0.949378	0.845987	0.840706	0.999157	0.89909	0.25289	0.255026	0.933069	0.904348	0.885102	0.882091	0.998314	0.905199	0.209457	0.212943	0.974025	0.948884	0.829064	0.821154	0.999157	0.897727
139	Streptomyces avermitilis	101	0	0.92237	0.895158	0.990448	0.984477	1	0.83171	0.0557762	0.0774256	0.930313	0.903452	0.820193	0.819694	1	0.512333	0.296701	0.29793	0.802082	0.782097	0.893131	0.890065	1	0.4049	0.178283	0.182745	0.893721	0.869136	0.793647	0.794015	1	0.4049	0.218825	0.221309	-1	-1	-1	-1	-1	-1	-1	-1	-1	-1	-1	-1	-1	-1
140	Rhizobium meliloti	101	0	0.833311	0.809931	0.960467	0.953048	1	0.937747	0.167498	0.175603	0.951949	0.925515	0.874373	0.868995	1	0.753175	0.24093	0.245877	0.818845	0.796012	0.923369	0.917224	1	0.610682	0.1928	0.198103	0.922521	0.897746	0.857362	0.853072	1	0.610682	0.187342	0.193328	0.759727	0.737066	0.937715	0.93032	0.969442	0.930703	0.305968	0.308412	0.894587	0.866118	0.852598	0.848123	0.994731	0.726154
141	Streptococcus mutans	101	0	0.968296	0.941153	0.985125	0.977697	1	0.962702	0.0879559	0.105785	0.976116	0.949174	0.939423	0.932829	1	0.791218	0.390965	0.388227	0.930938	0.905885	0.974323	0.966946	1	0.678749	0.110698	0.121962	0.971518	0.944814	0.936264	0.929898	1	0.678749	0.153593	0.161684	0.948681	0.920301	0.965641	0.958879	0.994764	0.92233	0.140133	0.15352	0.96488	0.936147	0.936975	0.930603	1	0.783429
142	Shewanella oneidensis	101	0	0.96567	0.939493	0.967988	0.963484	1	0.949893	0.105854	0.114738	0.973055	0.947015	0.890676	0.886829	1	0.832321	0.360564	0.359943	0.938103	0.91333	0.942806	0.938756	1	0.755085	0.139331	0.144043	0.968007	0.942218	0.892732	0.889809	1	0.755085	0.177509	0.185348	-1	-1	-1	-1	-1	-1	-1	-1	-1	-1	-1	-1	-1	-1
143	Streptococcus pyogenes MGAS315	101	0	0.940702	0.915602	0.960937	0.953151	1	0.936722	0.128452	0.134197	0.970886	0.945443	0.915839	0.90769	1	0.906627	0.205387	0.207762	0.934674	0.910283	0.955957	0.948575	1	0.853497	0.131317	0.137597	0.969911	0.944733	0.916187	0.908202	1	0.853497	0.180858	0.180232	0.936591	0.911699	0.956391	0.948534	1	0.936722	0.13607	0.140201	0.968624	0.943234	0.912927	0.904859	1	0.901198
144	Streptococcus pyogenes MGAS8232	101	0	0.942348	0.916883	0.95862	0.950969	1	0.93485	0.12895	0.133998	0.971186	0.945489	0.908156	0.901121	1	0.903097	0.213044	0.21456	0.936116	0.911253	0.953703	0.946548	1	0.853636	0.131407	0.137955	0.970496	0.944953	0.908244	0.901336	1	0.853636	0.183684	0.183752	0.934569	0.909298	0.948606	0.941186	0.998894	0.933816	0.142705	0.145533	0.968593	0.942747	0.905827	0.898855	0.998894	0.896723
145	Streptococcus pneumoniae TIGR4	101	0	0.914454	0.88933	0.967641	0.960351	1	0.958374	0.13351	0.140563	0.971286	0.945503	0.921767	0.915741	1	0.922647	0.215133	0.222786	0.901211	0.877613	0.963015	0.955765	1	0.846154	0.144023	0.152153	0.968626	0.943046	0.9223	0.916332	1	0.846154	0.145628	0.153218	0.898444	0.874018	0.965762	0.958336	0.99596	0.956353	0.170184	0.173838	0.956527	0.930628	0.92513	0.918562	1	0.905764
146	Streptococcus pneumoniae R6	101	0	0.921455	0.895575	0.985328	0.975969	1	0.965753	0.107924	0.125138	0.969914	0.943252	0.948136	0.935619	1	0.923293	0.210876	0.219153	0.907748	0.883345	0.981115	0.971026	1	0.832911	0.124599	0.136564	0.965962	0.939509	0.947843	0.935621	1	0.832911	0.165103	0.17013	0.914771	0.889039	0.983314	0.97365	0.998987	0.96572	0.124012	0.135972	0.967635	0.940726	0.942601	0.930117	0.998987	0.911275
147	Streptococcus pyogenes SSI-1	101	0	0.942687	0.917385	0.956683	0.949555	1	0.931606	0.136536	0.141659	0.971159	0.945541	0.909536	0.902508	1	0.903518	0.210314	0.212366	0.936983	0.912334	0.952159	0.945299	1	0.851326	0.138488	0.144175	0.970459	0.945035	0.910107	0.903158	1	0.851326	0.189184	0.187579	0.939195	0.91402	0.953063	0.945856	0.997775	0.931464	0.144739	0.14767	0.970143	0.944484	0.90744	0.900484	0.998888	0.898899
148	Streptococcus pyogenes M1	101	0	0.935103	0.910004	0.93342	0.927866	1	0.918367	0.172791	0.174311	0.967218	0.941831	0.895191	0.889784	1	0.8867	0.231032	0.232983	0.926111	0.901805	0.934973	0.929569	1	0.834106	0.169982	0.174573	0.96605	0.940892	0.895399	0.890111	1	0.834106	0.206666	0.207206	0.928185	0.903376	0.925681	0.920306	0.997778	0.9182	0.185227	0.186574	0.961192	0.935946	0.891763	0.886467	0.998889	0.880509
149	Salmonella typhimurium	101	0	0.930096	0.903078	0.983713	0.976521	0.999227	0.974359	0.0993626	0.108446	0.971589	0.947186	0.973785	0.966489	0.999613	0.960253	0.236543	0.240982	0.934608	0.91042	0.982267	0.975129	0.999613	0.960609	0.0939537	0.103234	0.970556	0.946447	0.975356	0.968242	0.999613	0.960609	0.0797032	0.0882452	0.927021	0.900114	0.983307	0.976078	0.99768	0.97432	0.106221	0.11512	0.96806	0.943616	0.972367	0.965146	0.999227	0.958457
150	Sulfolobus tokodaii	101	0	0.974188	0.941137	0.986248	0.969292	1	0.975207	0.0600025	0.0957641	0.977023	0.947258	0.873882	0.857847	1	0.679276	0.282849	0.290899	0.880208	0.853867	0.926022	0.908528	1	0.457111	0.167728	0.18314	0.955292	0.926805	0.855005	0.839852	1	0.457111	0.210243	0.222377	-1	-1	-1	-1	-1	-1	-1	-1	-1	-1	-1	-1	-1	-1
151	Salmonella enterica	101	0	0.940479	0.913265	0.944187	0.940071	0.999193	0.95339	0.13675	0.140123	0.972773	0.948325	0.93141	0.927142	0.999596	0.937524	0.267307	0.2706	0.941777	0.917461	0.943167	0.939324	0.999596	0.935045	0.132975	0.136605	0.972713	0.948541	0.935462	0.931355	0.999596	0.935045	0.133036	0.135981	0.937441	0.910334	0.943612	0.939529	0.999193	0.95339	0.139533	0.142864	0.972681	0.948199	0.931157	0.926906	0.999596	0.936814
152	Salmonella typhi	101	0	0.94074	0.913587	0.948338	0.943602	0.999202	0.949905	0.137041	0.140843	0.972807	0.948478	0.933313	0.928147	0.999601	0.931548	0.277302	0.2804	0.941511	0.917212	0.946317	0.942038	0.999601	0.928095	0.134299	0.138026	0.972666	0.948594	0.937099	0.932265	0.999601	0.928095	0.136943	0.139177	0.938053	0.910956	0.947755	0.943001	0.998802	0.949526	0.140592	0.144239	0.972569	0.948192	0.932991	0.927836	0.999202	0.930829
153	Solibacter usitatus	101	0	0.969787	0.943402	0.990921	0.982711	1	0.940683	0.0409379	0.0724165	0.970427	0.944289	0.756517	0.758951	1	0.472934	0.317444	0.325488	0.860682	0.841549	0.84567	0.844565	1	0.351312	0.19877	0.206391	0.925887	0.902772	0.725643	0.729245	1	0.351312	0.278432	0.286516	-1	-1	-1	-1	-1	-1	-1	-1	-1	-1	-1	-1	-1	-1
154	Synechocystis sp. PCC6803	101	0	0.80202	0.780754	0.963633	0.959639	0.999211	0.962738	0.228415	0.235919	0.96589	0.940225	0.891881	0.88992	0.999211	0.726334	0.251249	0.252011	0.812313	0.789856	0.93137	0.928802	0.999211	0.530595	0.240826	0.248919	0.930957	0.906107	0.876217	0.875202	0.999211	0.530595	0.205934	0.221699	0.755648	0.734319	0.935797	0.932631	0.91397	0.923445	0.356827	0.360197	0.858498	0.830532	0.868323	0.867556	0.990529	0.674369
155	Synechococcus sp. WH8102	101	0	0.956774	0.927634	0.995336	0.984752	1	0.9627	0.0576059	0.0878885	0.957739	0.929101	0.933821	0.92502	1	0.762307	0.297182	0.297311	0.920624	0.893725	0.964005	0.954411	1	0.540379	0.121543	0.134261	0.941608	0.91402	0.919054	0.910903	1	0.540379	0.175882	0.181995	-1	-1	-1	-1	-1	-1	-1	-1	-1	-1	-1	-1	-1	-1
156	Thermoplasma acidophilum	101	0	0.981539	0.95275	0.996458	0.985941	1	0.987069	0.0539054	0.0977702	0.981611	0.953159	0.907599	0.90195	1	0.654286	0.211508	0.226665	0.902806	0.87971	0.924329	0.917662	1	0.378096	0.173955	0.193981	0.936203	0.911113	0.867687	0.864077	1	0.378096	0.227976	0.241818	-1	-1	-1	-1	-1	-1	-1	-1	-1	-1	-1	-1	-1	-1
157	Treponema denticola	101	0	0.972162	0.946538	0.990532	0.983153	1	0.975875	0.0629523	0.0856013	0.972886	0.947595	0.899162	0.895726	1	0.628594	0.244977	0.248188	0.889103	0.868723	0.919856	0.915461	1	0.430319	0.1688	0.176276	0.940166	0.91696	0.870346	0.868099	1	0.430319	0.208845	0.213078	-1	-1	-1	-1	-1	-1	-1	-1	-1	-1	-1	-1	-1	-1
158	Treponema pallidum	101	0	0.917383	0.890487	0.956249	0.947751	1	0.948812	0.177185	0.187516	0.965784	0.940882	0.923663	0.915169	1	0.780451	0.179223	0.188772	0.906837	0.881825	0.942305	0.934329	1	0.517964	0.190048	0.198347	0.955916	0.931695	0.914676	0.906691	1	0.517964	0.198503	0.205393	0.908794	0.882211	0.950958	0.942638	0.986513	0.948148	0.203078	0.211913	0.951279	0.926882	0.918601	0.910472	0.990366	0.752562
159	Thermoanaerobacter tengcongensis	101	0	0.964396	0.934812	0.977629	0.969542	1	0.962867	0.0796353	0.0983715	0.972399	0.942973	0.889569	0.884513	1	0.693408	0.291093	0.294254	0.855728	0.83248	0.915361	0.909296	1	0.489035	0.176979	0.184924	0.940841	0.91349	0.864556	0.860445	1	0.489035	0.20507	0.213382	-1	-1	-1	-1	-1	-1	-1	-1	-1	-1	-1	-1	-1	-1
160	Thermus thermophilus	101	0	0.902066	0.872365	0.956064	0.943846	1	0.850294	0.153027	0.165914	0.913181	0.883934	0.823264	0.814885	1	0.601428	0.247142	0.25514	0.873484	0.84568	0.907188	0.897338	1	0.380218	0.19826	0.207857	0.897306	0.869103	0.809571	0.801817	1	0.380218	0.289491	0.295698	0.876909	0.847369	0.919431	0.90841	0.997033	0.830998	0.210406	0.219181	0.897184	0.867569	0.815229	0.80718	0.999011	0.598341
161	Thermoplasma volcanium	101	0	0.98218	0.952666	0.996109	0.984943	1	0.981132	0.0387495	0.0978013	0.982203	0.953032	0.905428	0.899375	1	0.627669	0.225465	0.244572	0.903991	0.87998	0.919488	0.912489	1	0.380416	0.185118	0.21033	0.937679	0.911875	0.863982	0.860163	1	0.380416	0.235628	0.255868	-1	-1	-1	-1	-1	-1	-1	-1	-1	-1	-1	-1	-1	-1
162	Tropheryma whipplei Twist	101	0	0.975329	0.947845	0.989964	0.979427	1	0.971209	0.0739994	0.124505	0.980031	0.953032	0.954966	0.945356	1	0.840532	0.160267	0.171573	0.934218	0.909475	0.949894	0.940921	1	0.520041	0.154469	0.176349	0.954255	0.928884	0.933432	0.924732	1	0.520041	0.176986	0.195598	0.958644	0.927791	0.980717	0.970041	0.992095	0.967245	0.121859	0.155404	0.95979	0.928959	0.950337	0.941323	0.994071	0.832781
163	Tropheryma whipplei TW08/27	101	0	0.974118	0.948024	0.982291	0.973722	1	0.971209	0.0845715	0.12865	0.979298	0.953638	0.946952	0.939835	1	0.832237	0.161413	0.171911	0.93463	0.911524	0.94347	0.937174	1	0.527633	0.162597	0.18059	0.952727	0.92913	0.924832	0.919034	1	0.527633	0.183646	0.198873	0.96383	0.937765	0.973366	0.965153	0.98419	0.97076	0.132257	0.161377	0.968075	0.942275	0.940709	0.933904	0.994071	0.827303
164	Ureaplasma parvum	101	0	0.949759	0.920806	0.982052	0.972496	1	0.954416	0.109582	0.132635	0.958554	0.929385	0.963702	0.95442	1	0.874674	0.146675	0.161499	0.918775	0.892034	0.960707	0.95196	1	0.568761	0.149396	0.165012	0.94221	0.914107	0.947772	0.93919	1	0.568761	0.165681	0.179533	0.936777	0.908344	0.968287	0.958744	0.98209	0.953623	0.16664	0.177656	0.945231	0.916546	0.955236	0.946311	0.991045	0.860104
165	Vibrio cholerae	101	0	0.969805	0.942977	0.935593	0.929066	1	0.897423	0.164398	0.174454	0.9731	0.947095	0.864359	0.859159	1	0.808843	0.233998	0.238735	0.963852	0.937707	0.92356	0.917461	1	0.719222	0.177504	0.187228	0.971082	0.945116	0.865326	0.859975	1	0.719222	0.237706	0.246227	0.969176	0.942332	0.926137	0.919627	1	0.897423	0.179141	0.188933	0.972947	0.946942	0.86239	0.85728	1	0.806322
166	Vibrio parahaemolyticus	101	0	0.971524	0.945129	0.992511	0.986414	1	0.977528	0.049982	0.0699049	0.977441	0.951284	0.93868	0.934403	1	0.845002	0.368909	0.371613	0.940594	0.91607	0.970409	0.964891	1	0.732889	0.0941546	0.104488	0.967996	0.942382	0.93215	0.928044	1	0.732889	0.136146	0.145297	-1	-1	-1	-1	-1	-1	-1	-1	-1	-1	-1	-1	-1	-1
167	Vibrio vulnificus CMCP6	101	0	0.966717	0.941439	0.988821	0.982725	1	0.969311	0.0604374	0.0798351	0.973151	0.948433	0.927789	0.924028	1	0.832522	0.296561	0.300611	0.937435	0.914419	0.969526	0.964291	1	0.725955	0.0974264	0.109115	0.966576	0.942428	0.925281	0.921739	1	0.725955	0.144054	0.15395	0.954878	0.929215	0.981256	0.975443	0.997077	0.960131	0.0907223	0.104577	0.962692	0.937499	0.922002	0.91854	0.998052	0.82721
168	Vibrio vulnificus YJ016	101	0	0.968202	0.941606	0.993637	0.984929	1	0.969216	0.0578452	0.0791502	0.974288	0.94866	0.93201	0.924518	1	0.837903	0.297199	0.300701	0.936541	0.912335	0.973129	0.964097	1	0.726828	0.0960555	0.108295	0.966232	0.940978	0.927542	0.920042	1	0.726828	0.143538	0.153798	0.948807	0.91979	0.986506	0.976912	0.998556	0.953147	0.0857403	0.100127	0.95854	0.929337	0.924984	0.9179	0.999038	0.828081
169	Wigglesworthia brevipalpis	101	0	0.936621	0.90221	0.990941	0.9856	1	0.966833	0.0860024	0.099209	0.93673	0.902312	0.986319	0.981054	1	0.954173	0.423026	0.435454	0.923058	0.889336	0.984691	0.979293	1	0.729662	0.104031	0.115501	0.932771	0.898463	0.982289	0.976994	1	0.729662	0.108108	0.118751	0.756792	0.711676	0.984347	0.981959	0.996569	0.914961	0.192397	0.197163	0.767912	0.722053	0.980843	0.978545	0.998285	0.896764
170	Wolbachia sp. wMel	101	0	0.970589	0.942609	0.973231	0.966551	1	0.932998	0.127095	0.136495	0.978745	0.95079	0.905774	0.900407	1	0.749664	0.2225	0.231877	0.926246	0.901781	0.934086	0.929286	1	0.505445	0.170282	0.177767	0.95271	0.927034	0.886439	0.882919	1	0.505445	0.220478	0.22863	-1	-1	-1	-1	-1	-1	-1	-1	-1	-1	-1	-1	-1	-1
171	Wolinella succinogenes	101	0	0.968699	0.940507	0.994221	0.982226	1	0.97788	0.0575821	0.0830034	0.971755	0.943792	0.923759	0.914833	1	0.753016	0.269445	0.279126	0.886132	0.863264	0.942721	0.932929	1	0.545782	0.144013	0.152427	0.941659	0.91578	0.897665	0.890043	1	0.545782	0.184175	0.195831	-1	-1	-1	-1	-1	-1	-1	-1	-1	-1	-1	-1	-1	-1
172	Xanthomonas axonopodis	101	0	0.939784	0.91413	0.924732	0.91955	1	0.893688	0.173013	0.179899	0.944616	0.919731	0.842394	0.838789	1	0.728668	0.291779	0.29148	0.923442	0.899316	0.904025	0.899809	1	0.615795	0.193881	0.199268	0.939537	0.915162	0.840353	0.837045	1	0.615795	0.256652	0.259043	0.930545	0.904646	0.882618	0.878333	1	0.887789	0.221202	0.225656	0.937981	0.912697	0.837494	0.834089	1	0.723118
173	Xanthomonas campestris	101	0	0.919414	0.893614	0.977201	0.971009	1	0.959579	0.0663009	0.0866613	0.945439	0.920012	0.914344	0.908599	1	0.7831	0.220025	0.220371	0.893472	0.86971	0.96145	0.95576	1	0.670147	0.094153	0.107029	0.937032	0.912139	0.909473	0.904325	1	0.670147	0.150354	0.161558	0.910101	0.884653	0.974609	0.968559	1	0.958518	0.0761686	0.0935029	0.942453	0.917081	0.910628	0.905034	1	0.77713
174	Xylella fastidiosa 9a5c	101	0	0.956328	0.932112	0.980416	0.974154	1	0.969874	0.0664021	0.0864494	0.965529	0.941735	0.95623	0.949684	1	0.863636	0.21218	0.218076	0.928156	0.905455	0.970767	0.964412	1	0.759005	0.0932055	0.106591	0.961127	0.937521	0.952744	0.946253	1	0.759005	0.111541	0.125122	0.923161	0.896728	0.974821	0.968641	0.998274	0.957781	0.103062	0.114551	0.947187	0.920086	0.953039	0.947306	1	0.855982
175	Xylella fastidiosa 700964	101	0	0.946801	0.923586	0.96571	0.961761	1	0.966865	0.0882578	0.0977559	0.967573	0.944083	0.935194	0.931788	1	0.876733	0.15512	0.166759	0.937376	0.914763	0.956517	0.952868	1	0.772049	0.0944305	0.108509	0.964865	0.94148	0.933423	0.930019	1	0.772049	0.115136	0.129127	0.93852	0.91551	0.965936	0.961843	0.999121	0.966837	0.101777	0.10967	0.966018	0.942363	0.933923	0.930626	1	0.871363
176	Yersinia pestis CO92	101	0	0.929313	0.902557	0.94387	0.940315	1	0.934348	0.159455	0.161091	0.969209	0.94359	0.914343	0.911478	1	0.872868	0.275949	0.280308	0.923912	0.898397	0.939784	0.936517	0.999069	0.832493	0.195588	0.199341	0.946358	0.920662	0.913932	0.91105	0.999069	0.832493	0.204941	0.206367	0.926756	0.900115	0.943803	0.940235	0.998604	0.934262	0.164557	0.166476	0.964288	0.938622	0.912605	0.909784	0.999069	0.868879
177	Yersinia pestis KIM	101	0	0.950732	0.923365	0.965129	0.958424	0.999534	0.94491	0.138943	0.1456	0.972082	0.946339	0.922716	0.914253	0.999534	0.883759	0.329556	0.335771	0.949596	0.923832	0.96669	0.958873	0.999534	0.84343	0.123835	0.131077	0.971074	0.94537	0.942555	0.933867	0.999534	0.84343	0.144914	0.14789	0.949166	0.922214	0.964448	0.956929	0.999068	0.944885	0.140375	0.146571	0.971895	0.945898	0.921963	0.913578	0.999068	0.880806
178	Yersinia pestis Medievalis	101	0	0.946923	0.920006	0.956535	0.952014	1	0.951823	0.135042	0.137271	0.971893	0.946035	0.914366	0.910092	1	0.887495	0.321728	0.326838	0.946672	0.920984	0.957361	0.952923	1	0.844111	0.116612	0.120728	0.971095	0.945256	0.933933	0.929513	1	0.844111	0.137708	0.137468	0.945072	0.917968	0.955984	0.951411	0.999544	0.951389	0.137303	0.139483	0.970828	0.944714	0.913129	0.908886	1	0.883206
		Legend
		This table summarizes all the results obtained for each simulated dataset used in the study.
		Each row represents one simulated dataset as detailed in Supplementary Table 2; use the index column to cross-reference.
		The columns (beginning with E) show the result of a given analysis for using a specific protocol with a specific phylogenetic coverage,
		and are labeled with the name of the analysis, the protocol used, and the phylogenetic coverage of the database.
		For example, “Recall | top gene | Strain” gives the results of the Recall calculation using the Top Gene protocol for the case when the Strain is present in the database.
		For cases where the phylogenetic coverage is not possible for the genome in question, a -1 is entered in the cell.
		Recall: The number of reads from all KO genes that mapped to the correct KO divided by the number of reads from the KO genes.
		Precision: The number of reads from all KO genes that mapped to the correct KO divided by the number of reads that mapped to a KO.
		Analyses including reads overlapping multiple categories were performed by assigning a read to its corresponding categories with a weight proportional to the length overlapping each region (See Online Methods).
		KO Presence Recall: The number of KOs correctly identified in a sample divided by the number of KOs in the dataset.
		KO Presence Precision: The number of KOs correctly identified in a sample divided by the number of KOs identified in the dataset.
		JSD: The square root of the Jenson Shannon Divergence between the predicted copy numbers and the actual copy numbers in a dataset.
[truncated: 82 more columns]
