# Supplementary material for: Comparative Analysis of Functional Metagenomic Annotation and the Mappability of Short Reads
Source: PLoS One. 2014 Aug 22;9(8):e105776. doi: 10.1371/journal.pone.0105776 (PMC4141809; doi:10.1371/journal.pone.0105776)
Supplement: Table S5 — The average recall and precision obtained per KEGG Orthology Group (KO). Poorly mapping genes (Recall<85%) are highlighted in red. (XLSX) [file pone.0105776.s010.xlsx]

## Sheet: KOs.101.strain.highestGenes
KO	Average Recall	95% Confidence Recall	Average Precision	95% Confidence Precision	#-Datasets Present In
K00001	0.491378	0.0965556	0.891206	0.0748459	38
K00003	0.963452	0.0118178	1	0	62
K00005	0.979514	0.0110909	1	0	29
K00008	0.450251	0.124756	1	0	12
K00009	0.973275	0.0282968	0.999554	0.00062784	34
K00010	0.954611	0.0206323	1	0	12
K00012	0.987767	0.00661823	0.992583	0.0145382	68
K00013	0.973243	0.00921164	0.999815	0.000363232	76
K00014	0.947701	0.0149574	0.995823	0.00685343	93
K00016	0.98895	0.00628241	0.987314	0.0171288	41
K00019	0.957344	0.0524355	0.993169	0.0095005	22
K00020	0.44133	0.110267	0.96342	0.0602752	35
K00023	0.998829	0.00183786	0.998653	0.00264032	17
K00024	0.974429	0.00666675	1	0	62
K00027	0.882505	0.0678198	0.989395	0.0207858	49
K00029	0.953666	0.0240226	0.980442	0.0275059	42
K00031	0.948596	0.0245771	0.993158	0.013411	73
K00033	0.987459	0.00583057	0.996836	0.00435541	73
K00034	0.518441	0.265699	0.9969	0.00607531	10
K00036	0.990385	0.00622423	0.99989	0.000173843	78
K00040	0.98145	0.0148907	0.998494	0.00107031	22
K00041	1	1.95357e-13	1	0	11
K00042	0.479007	0.0988049	0.997234	0.00542185	15
K00046	0.977891	0.0223222	0.997406	0.00451511	26
K00048	0.986951	0.0106542	1	0	12
K00050	0.891679	0.0633907	1	0	14
K00052	0.970224	0.0266179	0.980695	0.0284901	75
K00053	0.981948	0.00577376	1	0	81
K00054	0.984901	0.0226639	1	0	21
K00057	0.977415	0.00841946	0.999394	0.0011886	97
K00058	0.973821	0.014337	0.963901	0.0221442	78
K00059	0.939373	0.0161128	0.974944	0.0177462	99
K00060	0.897215	0.0538037	1	0	21
K00065	0.582738	0.0951642	1	0	23
K00067	0.962643	0.030509	1	0	66
K00068	0.995918	0.00545262	1	0	15
K00074	0.951449	0.0251562	0.997956	0.00295996	31
K00075	0.971856	0.01411	0.999968	6.27347e-05	101
K00076	0.905912	0.0624104	0.992659	0.014388	15
K00077	0.950293	0.0334133	0.999806	0.000380878	62
K00087	0.439217	0.175045	1	0	10
K00088	0.95857	0.0133454	0.999364	0.00100316	95
K00090	0.563085	0.0936943	0.999711	0.000567376	21
K00094	0.999362	0.000833156	1	0	10
K00097	0.976101	0.0172406	0.999579	0.000825263	50
K00099	0.97223	0.0110066	1	0	77
K00100	0.474867	0.144168	0.758823	0.130213	27
K00101	0.984779	0.0103297	0.992224	0.01524	38
K00102	0.7765	0.183733	0.959117	0.0768841	10
K00104	0.634392	0.114291	0.972911	0.0306884	32
K00105	0.739383	0.160311	1	0	11
K00108	0.608718	0.102979	0.904309	0.0803665	20
K00111	0.97694	0.00878613	1	0	65
K00112	0.98542	0.0108539	1	0	19
K00113	0.994756	0.00415739	1	0	19
K00116	0.979505	0.0112249	1	0	36
K00117	0.945413	0.0203249	0.999212	0.00109688	18
K00121	0.940262	0.0218998	0.979504	0.0336969	39
K00123	0.974584	0.00982685	0.98701	0.0228674	38
K00124	0.962055	0.0358364	0.980836	0.0212831	28
K00127	0.982973	0.0119012	0.982467	0.0343647	24
K00128	0.591039	0.0994261	0.927245	0.0511934	38
K00130	0.726184	0.113136	0.974768	0.036009	23
K00131	0.659548	0.152376	1	0	19
K00133	0.991981	0.00563448	1	0	96
K00134	0.991189	0.00371034	0.995083	0.00942974	101
K00135	0.947473	0.022228	0.98573	0.0131999	55
K00137	0.960156	0.00548325	1	0	12
K00138	0.957139	0.00274038	1	0	10
K00140	0.975168	0.0105972	0.994187	0.00551141	34
K00145	0.986546	0.00539195	0.999761	0.000469349	72
K00147	0.961654	0.010738	0.99965	0.000667454	78
K00151	0.967138	0.0273657	0.999402	0.00117295	15
K00154	0.95376	0.0639723	1	0	10
K00156	0.985474	0.0113331	1	0	25
K00158	0.98404	0.00955551	1	0	15
K00161	0.957045	0.0102528	0.998532	0.00287717	63
K00162	0.969475	0.00934611	0.996742	0.00436752	63
K00163	0.99142	0.00375641	1	0	47
K00164	0.982248	0.0141512	1	0	60
K00166	0.98317	0.0100369	1	0	17
K00167	0.99298	0.00943833	1	0	17
K00174	0.983629	0.011984	1	0	24
K00175	0.977347	0.0120704	0.992093	0.008593	24
K00179	0.94513	0.0784207	1	0	10
K00180	0.964789	0.0251521	1	0	10
K00208	0.984535	0.00769152	1	0	59
K00215	0.963143	0.0163225	0.990042	0.0195168	89
K00216	0.987977	0.0128277	1	0	19
K00219	0.971832	0.0094164	1	0	24
K00226	0.97377	0.0111388	1	0	94
K00228	0.971937	0.0335483	1	0	40
K00230	0.981481	0.0362963	1	0	18
K00231	0.978378	0.0126207	1	0	29
K00239	0.98477	0.00506397	0.999728	0.000532977	72
K00240	0.982972	0.0156154	0.990898	0.0139941	72
K00241	0.898849	0.0449537	1	0	69
K00242	0.952599	0.0184594	1	0	42
K00243	0.994758	0.00416019	1	0	35
K00244	0.962507	0.0216831	1	0	33
K00245	0.994343	0.00771934	0.996861	0.00444028	25
K00246	0.969617	0.0274409	0.977113	0.0310321	24
K00247	0.876101	0.0357273	1	0	21
K00249	0.465739	0.113108	0.824303	0.108315	15
K00252	0.963019	0.0205919	1	0	22
K00253	0.774175	0.136878	0.99569	0.0067523	14
K00257	0.394218	0.109001	0.908919	0.0875351	27
K00259	0.952655	0.0114991	1	0	35
K00260	0.997233	0.00517881	1	0	10
K00262	0.99408	0.00452637	1	0	46
K00263	0.998	0.00209533	1	0	15
K00265	0.96871	0.0265379	1	0	57
K00266	0.991737	0.00382827	0.999872	0.000224377	59
K00274	0.853044	0.12649	0.970685	0.0574568	18
K00275	0.98223	0.0143876	1	0	47
K00278	0.968329	0.0131712	0.999115	0.00101919	55
K00281	0.968608	0.00783822	1	0	47
K00282	0.983323	0.0105758	1	0	16
K00283	0.980074	0.0122388	1	0	16
K00285	0.99085	0.0057786	0.997968	0.00220908	39
K00286	0.969116	0.00909095	0.998433	0.00307086	89
K00287	0.984595	0.0102978	1	0	86
K00290	0.4295	0.203645	1	0	10
K00294	0.972342	0.0145786	1	0	15
K00297	0.987678	0.00837085	1	0	56
K00299	0.962943	0.027916	1	0	25
K00302	0.921781	0.100137	1	0	11
K00303	0.86409	0.149921	0.990954	0.0121599	12
K00311	0.992716	0.00567062	1	0	21
K00313	0.97088	0.00743263	1	0	14
K00317	0.700399	0.161737	1	0	10
K00318	0.976534	0.0225719	1	0	13
K00322	0.985736	0.0153943	0.999723	0.000473808	25
K00324	0.924353	0.0119365	0.998102	0.00371991	47
K00325	0.91861	0.016693	1	0	48
K00330	0.932381	0.0270718	1	0	52
K00331	0.984343	0.00770603	1	0	52
K00332	0.949715	0.0538935	1	0	31
K00333	0.995989	0.00671317	1	0	32
K00334	0.990601	0.00996378	1	0	47
K00335	0.996263	0.00299816	0.992226	0.014568	48
K00336	0.933252	0.0328355	1	0	48
K00337	0.952333	0.0205593	0.999588	0.000371248	53
K00338	0.991916	0.00690895	0.999229	0.00109159	52
K00339	0.880177	0.0373067	1	0	52
K00340	0.80049	0.0419961	1	0	51
K00341	0.939765	0.0181866	0.994988	0.00924804	51
K00342	0.943834	0.0169639	1	0	51
K00343	0.896738	0.0200624	1	0	52
K00344	0.590599	0.0796098	0.953609	0.0366969	36
K00346	0.991562	0.00576084	1	0	18
K00347	0.996344	0.00417007	1	0	18
K00348	0.979256	0.0141064	1	0	18
K00349	0.971117	0.0222748	1	0	18
K00350	0.982132	0.0193151	1	0	18
K00351	0.974692	0.0107724	1	0	18
K00356	0.444582	0.171261	0.882058	0.10063	15
K00358	0.380036	0.212586	0.895119	0.137899	13
K00359	0.46489	0.1425	1	0	25
K00362	0.973576	0.00688157	0.999327	0.00131906	35
K00363	1	9.5914e-15	1	0	33
K00364	0.991493	0.00625159	0.997132	0.00562088	45
K00366	0.70871	0.190451	1	0	10
K00370	0.9911	0.00306363	0.990212	0.00511274	30
K00371	0.992594	0.00798207	0.997644	0.0013406	30
K00372	0.842024	0.191568	1	0	12
K00373	0.976077	0.0173174	1	0	30
K00374	0.928656	0.0635237	0.997661	0.00255854	31
K00375	0.97617	0.011835	0.984546	0.0208607	34
K00378	0.994567	0.0057331	1	0	22
K00380	0.933578	0.0442427	1	0	44
K00381	0.953314	0.0405029	0.999675	0.000636157	39
K00382	0.963569	0.0112884	0.992708	0.00799571	97
K00383	0.960009	0.0366602	0.999333	0.00130789	60
K00384	0.981211	0.00609793	0.985895	0.0118943	105
K00389	0.865104	0.0695965	1	0	17
K00390	0.984733	0.0104186	1	0	54
K00392	0.728144	0.232012	1	0	11
K00404	0.971947	0.0133152	1	0	19
K00405	0.980272	0.0127049	1	0	19
K00406	0.987871	0.0142348	1	0	18
K00407	0.986552	0.0197295	1	0	16
K00411	0.945087	0.018428	1	0	23
K00412	0.94446	0.0144452	1	0	22
K00413	0.963113	0.0150887	1	0	21
K00425	0.982	0.00579551	1	0	68
K00426	0.908333	0.0223848	0.997717	0.00429875	68
K00427	0.878924	0.00607309	0.966747	0.0651754	10
K00428	0.966463	0.0438226	0.985882	0.0192187	29
K00432	0.988217	0.0139072	1	0	61
K00433	0.454212	0.204505	0.926704	0.102619	14
K00448	0.998581	0.00278146	0.992809	0.0116817	14
K00449	0.984224	0.0201914	0.983333	0.0326667	15
K00451	0.998397	0.00314103	1	0	18
K00453	0.978002	0.0260668	1	0	10
K00455	0.995421	0.00897436	1	0	13
K00457	0.977485	0.0155256	1	0	21
K00459	0.917419	0.0327499	0.972675	0.0329179	34
K00480	0.604565	0.181351	1	0	10
K00481	0.982864	0.011917	1	0	15
K00483	0.599744	0.123727	1	0	12
K00484	0.991071	0.0175	1	0	14
K00500	0.989714	0.0131205	1	0	13
K00507	0.974457	0.0195157	0.998788	0.00237535	16
K00510	0.951313	0.0399783	1	0	13
K00517	0.459319	0.15246	0.874001	0.10616	22
K00520	0.93687	0.0415528	0.967611	0.0634818	15
K00523	0.92012	0.138386	1	0	14
K00525	0.979742	0.00811038	0.993905	0.0113096	98
K00526	0.983719	0.00728023	1	0	92
K00527	0.981924	0.0078565	0.985715	0.0176251	53
K00528	0.986357	0.00784024	0.999748	0.000493082	53
K00537	0.634515	0.0668716	0.926564	0.040772	60
K00540	0.439398	0.0745704	0.789511	0.0749212	65
K00547	0.956002	0.0387718	1	0	22
K00548	0.974975	0.0160702	0.996507	0.00561455	53
K00549	0.977131	0.0107737	0.995508	0.0069117	70
K00554	0.987684	0.00657533	1	0	104
K00556	0.955532	0.0871577	1	0	22
K00557	0.625	0.0923501	1	0	20
K00558	0.921156	0.0377777	0.995756	0.00637345	52
K00560	0.983809	0.0243441	0.99649	0.00612653	81
K00563	0.997403	0.00509091	1	0	33
K00564	0.961316	0.0281024	0.999864	0.000193446	50
K00566	0.985348	0.00395183	0.995046	0.00971005	102
K00567	0.974023	0.0123853	0.994476	0.00702518	83
K00568	0.644659	0.0841826	0.993333	0.0130667	30
K00571	0.644473	0.119336	0.939327	0.0567106	27
K00573	0.97801	0.02103	0.989116	0.0213333	42
K00574	0.988712	0.0120287	0.981642	0.0246543	50
K00575	0.99309	0.00451987	0.993865	0.0106214	42
K00595	0.957398	0.0281669	1	0	27
K00598	0.993139	0.00927409	1	0	21
K00599	0.449737	0.0903905	0.757178	0.0867098	52
K00600	0.980813	0.00824309	0.999917	0.000162365	105
K00602	0.973694	0.0128328	0.997938	0.00404058	89
K00604	0.964671	0.0209768	0.995197	0.0091626	105
K00605	0.986131	0.00733523	0.999856	0.00028319	64
K00606	0.961591	0.0097784	0.996892	0.00609098	76
K00609	0.986656	0.00900821	1	0	92
K00610	0.991065	0.0123838	1	0	27
K00611	0.985467	0.0061857	1	0	74
K00612	0.944445	0.0391821	1	0	13
K00615	0.977632	0.00661467	0.999385	0.00112825	104
K00616	0.964927	0.024527	0.992202	0.0075158	87
K00619	0.95338	0.0913753	1	0	13
K00620	0.964166	0.0112201	1	0	48
K00625	0.986347	0.00729798	0.991527	0.015009	39
K00626	0.939414	0.0370003	0.967625	0.0192448	63
K00627	0.871255	0.0206241	0.997156	0.00174044	86
K00631	0.962926	0.0357568	1	0	32
K00632	0.58318	0.0793682	0.988675	0.0221978	35
K00633	0.61152	0.171351	0.834905	0.14687	14
K00634	0.461293	0.220569	1	0	10
K00638	0.588935	0.237614	0.989342	0.0147173	11
K00639	0.965491	0.032307	0.987596	0.00816139	33
K00640	0.957034	0.0169594	0.992139	0.0117072	82
K00641	0.984892	0.00740625	0.999525	0.000930674	39
K00645	0.942187	0.0198288	0.989741	0.0135425	91
K00647	0.983447	0.00705131	1	0	39
K00648	0.976051	0.00777532	0.999114	0.00122273	84
K00651	0.998186	0.00349155	1	0	37
K00652	0.941401	0.0162535	0.977661	0.022241	70
K00655	0.971643	0.0140106	0.994333	0.0109076	98
K00656	0.982249	0.00660492	0.997829	0.00425577	48
K00657	0.978553	0.0358174	0.992086	0.0140367	29
K00658	0.885939	0.0202665	0.998486	0.00116854	68
K00661	0.929181	0.0466919	0.988538	0.0169769	38
K00662	0.995277	0.00811816	1	0	10
K00666	0.920676	0.0615185	0.942839	0.0356676	33
K00673	0.996263	0.00675653	0.997505	0.00332807	19
K00674	0.929529	0.0327593	1	0	61
K00675	0.960147	0.0722241	0.957318	0.0546755	13
K00677	0.990247	0.00612113	0.999936	0.000125625	58
K00680	0.321561	0.0964014	0.694692	0.136341	28
K00681	0.974672	0.0185168	1	0	48
K00684	0.987555	0.0102834	1	0	37
K00685	0.983095	0.0200918	0.9989	0.00154641	21
K00688	0.991396	0.00348233	0.998526	0.00288863	68
K00690	0.960925	0.0373382	0.992982	0.0137544	15
K00691	0.988898	0.00751227	0.966132	0.0663815	11
K00694	0.818584	0.17549	0.951721	0.0946271	15
K00697	0.975395	0.00891332	1	0	24
K00700	0.990801	0.0139089	0.993057	0.0134589	63
K00703	0.976783	0.00715871	1	0	59
K00705	0.980105	0.0103377	0.992566	0.0145716	62
K00721	0.924472	0.0728869	0.920752	0.082036	26
K00748	0.97778	0.0103823	0.99953	0.00092163	58
K00756	0.943277	0.0453113	1	0	19
K00757	0.907025	0.0653106	1	0	30
K00758	0.518383	0.127831	1	0	22
K00759	0.981776	0.0113199	0.993148	0.0134298	87
K00760	0.974786	0.0106618	1	0	81
K00761	0.993526	0.00543843	1	0	84
K00762	0.976772	0.0109475	1	0	98
K00763	0.987561	0.00572034	1	0	81
K00764	0.980295	0.0162226	0.996779	0.00616502	89
K00765	0.98486	0.00611175	1	0	76
K00766	0.963592	0.0118313	0.999821	0.000351506	68
K00767	0.958938	0.0112021	1	0	73
K00768	0.947264	0.0216728	0.9992	0.000882611	42
K00769	0.945826	0.0369814	1	0	30
K00772	0.977036	0.0162477	1	0	22
K00773	0.99544	0.00259835	0.998809	0.00233532	94
K00782	0.979357	0.0211683	1	0	29
K00783	0.968728	0.0207748	1	0	77
K00784	0.971666	0.0171432	1	0	60
K00786	0.347856	0.272377	0.587813	0.309257	10
K00788	0.932991	0.0231493	1	0	81
K00789	0.994388	0.00411409	0.991561	0.0117648	101
K00790	0.983391	0.00641033	0.999917	0.000161716	101
K00791	0.969616	0.0149999	0.99901	0.00143454	101
K00793	0.983461	0.0133435	1	0	91
K00794	0.97744	0.0131911	1	0	91
K00795	0.960802	0.0197992	1	0	39
K00796	0.964274	0.0114856	0.999292	0.00113441	89
K00797	0.975583	0.0117861	0.994887	0.00866748	53
K00798	0.951786	0.0138541	0.988784	0.0204639	44
K00799	0.949233	0.0464852	0.953533	0.0237575	44
K00800	0.984891	0.0052754	0.999812	0.000259567	97
K00805	0.978318	0.0116817	1	0	27
K00806	0.985741	0.00663506	1	0	95
K00812	0.988124	0.00671925	1	0	36
K00813	0.627565	0.094454	1	0	23
K00817	0.97892	0.00746089	0.993209	0.00942044	76
K00818	0.634984	0.114432	0.982681	0.033946	29
K00819	0.908024	0.119915	1	0	17
K00820	0.981304	0.00625018	0.986387	0.0138366	99
K00821	0.961599	0.0513793	0.990262	0.018425	38
K00822	0.983712	0.0106556	0.999324	0.00121168	13
K00823	0.967006	0.0483411	0.963305	0.0508302	23
K00824	0.977228	0.0186222	1	0	19
K00826	0.993734	0.00415487	0.995592	0.00863959	89
K00830	0.973276	0.0255916	0.996251	0.00734881	12
K00831	0.993857	0.00513158	1	0	65
K00832	0.956488	0.0672407	1	0	29
K00833	0.983744	0.00602277	0.999877	0.000241975	75
K00835	0.997526	0.00334168	0.999933	0.000130536	21
K00839	0.510367	0.182384	1	0	14
K00840	1	9.22312e-14	1	0	11
K00841	0.984554	0.0147971	1	0	21
K00845	0.929847	0.0340889	0.975141	0.016577	80
K00847	0.962253	0.021607	0.965027	0.0301824	61
K00848	0.987818	0.0238762	0.998747	0.000670531	19
K00849	0.948413	0.0220031	1	0	42
K00850	0.967318	0.0270991	1	0	73
K00851	0.93666	0.0452898	0.998479	0.00292294	46
K00852	0.958866	0.0182614	1	0	58
K00853	0.978313	0.0095837	1	0	18
K00854	0.947875	0.01006	0.969786	0.0436955	38
K00855	0.996293	0.00457959	1	0	24
K00856	0.981661	0.0146742	1	0	10
K00857	0.981775	0.0233154	1	0	55
K00858	0.981534	0.00764197	0.988719	0.00901264	99
K00859	0.971776	0.0113245	0.999412	0.00115294	102
K00860	0.98677	0.0241683	0.970947	0.0396735	35
K00864	0.978753	0.00795137	1	0	78
K00865	0.939906	0.0147679	0.999837	0.000256544	60
K00867	0.977905	0.0218231	0.999739	0.000512515	52
K00868	0.985418	0.00592604	0.996135	0.0071918	64
K00869	0.914091	0.0793002	1	0	24
K00872	0.951769	0.0119437	1	0	69
K00873	0.975987	0.00824282	1	0	101
K00874	0.960966	0.0247047	0.997701	0.00441778	48
K00876	0.942185	0.0217605	1	0	58
K00878	0.96005	0.0190697	1	0	41
K00879	0.510704	0.141302	1	0	11
K00880	0.971483	0.0111084	1	0	13
K00882	0.951673	0.0379043	0.990526	0.0168384	56
K00883	0.948947	0.0570713	0.965657	0.0673131	15
K00884	0.63071	0.10414	0.995022	0.00670322	16
K00885	0.89916	0.0342541	1	0	18
K00891	0.986478	0.00777254	0.994445	0.00973761	97
K00892	1	8.2392e-14	1	0	16
K00895	0.465748	0.164756	1	0	12
K00901	0.908709	0.0300043	0.999031	0.00134229	71
K00903	0.540195	0.142802	1	0	15
K00906	0.99864	0.00266576	0.997035	0.00321377	17
K00912	0.958893	0.0186694	1	0	52
K00917	0.983486	0.010181	0.981079	0.0201696	32
K00919	0.957975	0.0110289	1	0	88
K00924	0.318085	0.207206	0.867645	0.21655	12
K00925	0.975992	0.00926429	0.980956	0.0187748	83
K00926	0.961627	0.00835699	1	0	38
K00927	0.969846	0.00664669	1	0	104
K00928	0.975143	0.0105174	1	0	87
K00929	0.979921	0.0281974	1	0	11
K00930	0.942969	0.015235	1	0	73
K00931	0.947319	0.0129748	0.999875	0.000245645	79
K00932	0.575911	0.060524	0.987484	0.024531	10
K00936	0.431243	0.0965475	0.722612	0.116715	39
K00937	0.982168	0.0058336	1	0	58
K00938	0.979942	0.011516	1	0	22
K00939	0.956793	0.0246216	1	0	106
K00940	0.976477	0.0143126	1	0	93
K00941	0.96395	0.0109089	1	0	77
K00942	0.983667	0.0130474	0.999811	0.000369532	102
K00943	0.97434	0.0173913	0.99491	0.00997738	102
K00945	0.958292	0.0148284	1	0	92
K00946	0.968554	0.0116536	1	0	61
K00948	0.985409	0.00513402	1	0	101
K00949	0.902763	0.0908418	1	0	27
K00950	0.965996	0.02395	0.999768	0.000454124	83
K00951	0.948526	0.0258393	0.981573	0.01168	81
K00954	0.979193	0.0146305	1	0	95
K00955	0.954506	0.0549805	0.999984	3.1942e-05	18
K00956	0.568825	0.0957007	0.999235	0.00110006	26
K00957	0.993137	0.00696156	1	0	46
K00958	0.995463	0.0067622	1	0	17
K00962	0.919037	0.0314456	1	0	98
K00963	0.986571	0.00659793	0.999839	0.000315995	84
K00965	0.99198	0.00512735	1	0	36
K00966	0.761274	0.12968	0.976176	0.0326706	21
K00969	0.981736	0.00832049	1	0	96
K00970	0.923024	0.0492881	0.973473	0.0323343	66
K00971	0.715371	0.103164	0.993631	0.0124841	31
K00973	0.984414	0.0117402	0.999771	0.000447924	72
K00974	0.594378	0.0736791	0.98704	0.0243615	64
K00975	0.970478	0.0101821	0.994217	0.0113352	56
K00978	1	3.92157e-15	1	0	20
K00979	0.961844	0.0266015	1	0	55
K00980	0.45513	0.11818	1	0	15
K00981	0.923331	0.0188959	0.999717	0.000341707	101
K00982	0.969132	0.00873909	0.999884	0.000227382	43
K00983	0.937137	0.0728217	1	0	14
K00989	0.987892	0.00878234	1	0	59
K00990	0.980455	0.00646212	1	0	46
K00991	0.97807	0.0133867	1	0	77
K00995	0.950633	0.0166322	0.998	0.00392	100
K00997	0.971741	0.0189013	1	0	84
K00998	0.954883	0.0142792	1	0	64
K01000	0.926861	0.0140959	0.99947	0.00103803	99
K01002	0.555459	0.0912516	1	0	12
K01003	0.4559	0.179582	0.995218	0.00937331	10
K01006	0.968136	0.0158065	1	0	23
K01007	0.969415	0.0232901	0.987336	0.0211545	46
K01008	0.981614	0.0207929	0.99589	0.00805479	30
K01011	0.973567	0.0211682	0.997154	0.00475613	46
K01012	0.991514	0.0045966	0.999073	0.00129133	80
K01028	0.937677	0.108286	1	0	18
K01029	0.984631	0.0179497	0.975309	0.0483951	18
K01034	0.847841	0.115324	1	0	14
K01042	0.938821	0.0271349	0.983249	0.0328325	30
K01043	0.369043	0.103526	0.943065	0.079707	18
K01046	0.639903	0.11316	0.96726	0.0527462	24
K01048	0.53417	0.109335	0.998681	0.00187308	28
K01051	0.960386	0.0585414	1	0	17
K01053	0.971324	0.0261168	0.986906	0.0203092	11
K01055	0.947721	0.0438403	0.982595	0.0298464	14
K01056	0.972032	0.0141238	1	0	105
K01057	0.950362	0.021699	1	0	50
K01058	0.98194	0.0119721	1	0	23
K01061	0.932458	0.0337321	0.974137	0.0353941	34
K01066	0.386722	0.108952	0.820278	0.154555	20
K01069	0.617149	0.0911097	0.986192	0.0214646	45
K01070	0.961096	0.0577265	1	0	31
K01071	0.649611	0.223118	1	0	11
K01076	0.302155	0.162361	0.978133	0.0428588	14
K01077	0.931306	0.0561575	0.997093	0.00387691	36
K01079	0.976925	0.0223754	1	0	53
K01081	0.71839	0.123077	0.98442	0.0181574	24
K01082	0.987537	0.00730561	1	0	54
K01085	0.990906	0.00478671	0.984148	0.0310697	10
K01087	0.97367	0.0196444	0.999452	0.00107397	25
K01089	0.994835	0.0066382	1	0	27
K01090	0.624518	0.0864367	0.972625	0.036723	54
K01091	0.978744	0.0162911	0.991341	0.0142036	67
K01092	0.961965	0.0208139	0.993198	0.00684332	87
K01093	0.939899	0.066085	1	0	14
K01095	0.954095	0.0283699	1	0	32
K01096	0.601279	0.118284	0.968611	0.0615225	17
K01101	0.558586	0.128708	0.987477	0.0245459	14
K01104	0.955833	0.0328549	0.976181	0.0187682	75
K01113	0.991931	0.00496401	1	0	13
K01114	0.93148	0.0956551	0.994893	0.00403546	20
K01118	0.967818	0.0218643	1	0	42
K01119	0.939554	0.0641111	0.954337	0.0646901	34
K01126	0.975469	0.010191	0.999624	0.0006214	71
K01129	0.979996	0.0128724	1	0	54
K01130	0.973353	0.0212112	0.996621	0.0066227	18
K01139	0.543658	0.100276	1	0	35
K01141	0.971349	0.0292578	1	0	31
K01142	0.980798	0.0228577	1	0	88
K01146	0.997935	0.00211587	0.999058	0.00184726	16
K01147	0.951761	0.0446402	1	0	33
K01150	0.973704	0.0189665	0.984405	0.0305671	23
K01151	0.98675	0.00704927	0.998946	0.00206588	55
K01153	0.944678	0.0353883	0.99537	0.0048643	52
K01154	0.824412	0.0635458	0.91678	0.0530079	46
K01156	0.278147	0.130295	0.99272	0.0142688	10
K01159	0.93407	0.0176255	1	0	71
K01169	0.988889	0.0145185	1	0	10
K01173	0.978488	0.0163917	0.998941	0.00207489	14
K01175	0.4582	0.110912	0.904128	0.112059	27
K01176	0.938943	0.0602183	0.990028	0.0195454	31
K01179	0.452537	0.106753	0.866949	0.125604	28
K01182	0.889671	0.164826	1	0	12
K01185	0.487073	0.121725	0.86327	0.0900899	19
K01186	0.650229	0.232666	0.98185	0.0355733	10
K01187	0.954884	0.0385864	0.975411	0.0265794	46
K01188	0.410225	0.149167	0.841536	0.170941	17
K01190	0.614032	0.117519	0.999847	0.000131943	27
K01191	0.654372	0.141638	1	0	19
K01193	0.997432	0.00308221	1	0	34
K01194	0.978906	0.0101329	1	0	18
K01195	0.995882	0.00807059	1	0	10
K01200	0.814308	0.0974429	0.978364	0.0411015	12
K01206	0.933726	0.0870568	1	0	13
K01207	0.908282	0.0532487	0.998445	0.0030485	49
K01215	0.687344	0.172868	1	0	14
K01220	0.994789	0.00396999	1	0	14
K01222	0.996144	0.00427159	1	0	23
K01223	0.981701	0.018828	0.923095	0.0626334	36
K01226	0.965444	0.0551602	1	0	34
K01236	0.881677	0.140043	0.982089	0.0351059	15
K01238	0.226382	0.147562	0.659039	0.208368	14
K01239	0.595934	0.142002	0.922407	0.0578942	24
K01241	0.994727	0.00438967	0.994949	0.00688594	32
K01243	0.929815	0.0369905	0.989567	0.0119539	75
K01246	0.981759	0.0128702	1	0	66
K01247	0.944059	0.0264978	0.998602	0.00273964	38
K01250	0.98733	0.00575618	1	0	10
K01251	0.997714	0.00261801	1	0	37
K01252	0.984537	0.00938684	1	0	19
K01255	0.963145	0.0110749	0.999087	0.00179005	82
K01256	0.984234	0.00610677	0.997363	0.00516763	64
K01258	0.981078	0.00644614	0.980175	0.0271971	50
K01259	0.963735	0.0559885	0.987665	0.0186866	35
K01261	0.919872	0.150376	1	0	13
K01262	0.936199	0.0368506	0.980367	0.0169768	86
K01265	0.987035	0.0131125	0.999898	0.000136937	106
K01269	0.58741	0.110353	0.898168	0.0662644	30
K01270	0.69345	0.0677113	1	0	21
K01271	0.608649	0.0739214	0.925388	0.0507041	49
K01273	0.85828	0.0976327	0.996337	0.00717949	13
K01281	0.99126	0.00776811	1	0	16
K01284	0.98424	0.00577383	1	0	25
K01286	0.561116	0.170759	0.986862	0.014046	16
K01295	0.955538	0.0471404	1	0	11
K01297	0.931072	0.054113	1	0	34
K01299	0.987355	0.00865643	1	0	21
K01304	0.998437	0.00149821	1	0	33
K01305	0.999199	0.00157051	1	0	12
K01322	0.994597	0.00441493	1	0	16
K01338	0.97239	0.00732569	0.988843	0.0132975	73
K01354	0.972773	0.018964	0.999446	0.00108572	43
K01356	0.982382	0.0105469	0.994144	0.00670986	66
K01358	0.970066	0.0163174	0.995771	0.00498339	100
K01362	0.527316	0.0701918	0.923648	0.0487899	59
K01372	0.984429	0.0103128	1	0	21
K01407	0.997675	0.00154017	1	0	13
K01409	0.960339	0.00974923	0.995953	0.00325066	105
K01414	0.979089	0.0122586	1	0	38
K01417	0.608118	0.0724068	0.922669	0.0520166	57
K01419	0.961072	0.0158537	1	0	60
K01420	0.971416	0.0139823	0.954638	0.0313985	52
K01421	0.93335	0.0229428	0.939703	0.0630216	27
K01423	0.22055	0.114037	0.686411	0.148699	26
K01424	0.972255	0.00934487	1	0	74
K01425	0.980231	0.00901427	1	0	34
K01426	0.533875	0.103942	0.96246	0.0360263	31
K01428	0.971382	0.0084692	1	0	33
K01429	0.997436	0.00338848	1	0	30
K01430	0.949735	0.0293686	0.986617	0.0262311	30
K01433	0.981612	0.0121256	1	0	49
K01434	0.9613	0.0300058	0.977604	0.0438956	15
K01436	0.42634	0.137443	0.839988	0.168232	18
K01438	0.92385	0.0675914	0.999872	0.000251605	40
K01439	0.975224	0.0249042	0.984116	0.0167971	76
K01442	0.975117	0.0425663	0.947609	0.0611567	23
K01443	0.968646	0.025836	1	0	70
K01447	0.489063	0.122191	0.949913	0.0652674	23
K01448	0.942535	0.0177422	0.990395	0.0145202	84
K01451	0.934146	0.0510534	0.998536	0.00287029	20
K01460	0.999819	3.69081e-05	1	0	10
K01462	0.982534	0.0103789	1	0	104
K01464	0.996235	0.00503322	1	0	11
K01465	0.982362	0.00552679	0.998342	0.00318833	92
K01467	0.561976	0.0886978	0.965165	0.0336989	36
K01468	0.968481	0.0220243	0.990099	0.00954621	32
K01469	0.965108	0.0138421	1	0	10
K01470	0.923035	0.129665	0.930873	0.0920808	15
K01476	0.98006	0.019389	1	0	23
K01478	0.984274	0.00953149	0.993669	0.012409	39
K01479	0.995697	0.00517743	0.99697	0.00593939	30
K01480	0.978921	0.017472	0.999929	9.94062e-05	38
K01483	1	6.39009e-14	1	0	16
K01484	0.986167	0.0121468	0.997067	0.00356823	15
K01485	0.533967	0.128097	0.980397	0.0233624	34
K01486	0.957604	0.0667285	1	0	22
K01487	0.472587	0.164871	0.994111	0.00501015	14
K01488	0.990105	0.00598835	1	0	38
K01489	0.983549	0.00701511	1	0	59
K01491	0.982297	0.00653667	1	0	104
K01493	0.973647	0.0502391	0.993629	0.0124875	39
K01494	0.983732	0.0103823	1	0	68
K01495	0.967163	0.022135	0.999682	0.000623542	82
K01496	0.985676	0.0146717	0.994745	0.0103003	37
K01497	0.991529	0.00617157	1	0	38
K01507	0.986853	0.00768185	0.993975	0.0112785	77
K01512	0.97803	0.0226485	0.991842	0.00786666	62
K01515	0.965768	0.0160997	0.985705	0.0169498	73
K01520	0.983909	0.00939617	0.996461	0.0069363	86
K01521	0.993801	0.00608227	1	0	20
K01523	0.987047	0.0144726	1	0	36
K01524	0.980611	0.00706331	1	0	65
K01525	0.972772	0.0188382	1	0	34
K01529	0.357769	0.122994	0.853145	0.111427	33
K01531	0.958941	0.0199155	0.995372	0.00668005	29
K01533	0.946478	0.0201331	0.98314	0.0182375	77
K01534	0.927682	0.0224988	0.996323	0.00210444	53
K01537	0.636752	0.127445	0.949489	0.0677129	26
K01546	0.929077	0.016037	0.99958	0.000823068	47
K01547	0.963044	0.00794977	1	0	44
K01548	0.968541	0.0118126	1	0	46
K01551	0.957115	0.0254318	1	0	12
K01552	0.435678	0.183807	0.780258	0.207505	14
K01554	0.347693	0.112705	1	0	14
K01560	0.895734	0.110096	0.948247	0.0603348	20
K01563	0.98937	0.0124791	1	0	11
K01571	0.944856	0.0425165	0.986587	0.0140879	15
K01572	0.823746	0.085509	1	0	12
K01575	0.985721	0.0102645	1	0	26
K01577	0.976848	0.0178837	1	0	12
K01579	0.986016	0.0136762	1	0	54
K01580	0.992673	0.00561713	1	0	25
K01581	0.984765	0.00732753	0.999807	0.000286918	27
K01582	0.620181	0.112663	0.991143	0.0173596	23
K01584	0.963849	0.0434501	0.984802	0.0297875	23
K01585	0.931725	0.0651749	1	0	41
K01586	0.989512	0.0076915	0.994167	0.0114333	80
K01588	0.889636	0.0219126	0.992269	0.0129114	89
K01589	0.973348	0.00941002	0.999785	0.000420511	79
K01591	0.975029	0.010428	1	0	94
K01595	0.979416	0.00739454	1	0	55
K01596	0.992254	0.0071357	1	0	18
K01597	0.949264	0.0140641	0.998798	0.00164153	23
K01598	1	3.25024e-15	1	0	14
K01599	0.967551	0.0353004	0.993493	0.0127546	78
K01607	0.826071	0.110644	0.960798	0.0573659	31
K01608	0.991177	0.00765458	0.999761	0.000464007	15
K01609	0.966529	0.0137995	1	0	57
K01610	0.990761	0.0088901	1	0	44
K01611	0.968353	0.050373	1	0	37
K01613	0.939944	0.0372509	0.991659	0.0159942	62
K01619	0.961228	0.0214741	1	0	68
K01620	0.981001	0.0111988	1	0	42
K01623	0.992032	0.00581538	0.987952	0.0236145	37
K01624	0.975392	0.00683532	0.987649	0.0130314	88
K01625	0.954991	0.0227697	1	0	60
K01626	0.98379	0.012196	1	0	66
K01627	0.950498	0.0321359	1	0	53
K01628	0.959991	0.0569918	0.984745	0.0298998	37
K01629	0.987788	0.00805185	1	0	15
K01630	0.94993	0.0928392	1	0	11
K01631	0.956615	0.051339	1	0	12
K01633	0.95599	0.0205356	1	0	84
K01635	0.997619	0.00172326	1	0	18
K01636	0.261988	0.112803	0.944444	0.108889	15
K01637	0.989149	0.00633888	0.993788	0.0121754	41
K01638	0.991339	0.00551024	1	0	42
K01639	0.964586	0.0544849	1	0	36
K01640	0.989844	0.0113429	1	0	23
K01641	0.980463	0.0102712	1	0	24
K01643	0.927637	0.0472083	1	0	20
K01644	0.913585	0.0417833	1	0	42
K01646	0.98892	0.0149239	1	0	19
K01647	0.986124	0.0128161	0.995702	0.00842348	72
K01649	0.974628	0.0263546	0.996229	0.00419088	75
K01652	0.971855	0.0128922	0.991115	0.0128762	85
K01653	0.987613	0.010352	1	0	75
K01654	0.961604	0.0502252	1	0	12
K01657	0.957817	0.0257787	0.986815	0.0251289	78
K01658	0.965845	0.0365978	0.971321	0.0372384	59
K01659	0.68802	0.0895774	0.952868	0.0636689	21
K01661	0.987364	0.00754026	1	0	47
K01662	0.985423	0.00368716	0.99975	0.000490567	82
K01664	0.680378	0.080159	1	0	38
K01665	0.976031	0.0191278	0.998333	0.00205415	48
K01666	0.973279	0.0253549	1	0	14
K01667	0.998025	0.0038716	1	0	15
K01669	0.968717	0.0221617	0.99971	0.000568363	57
K01673	0.978173	0.0110192	0.998995	0.00152457	74
K01674	0.987904	0.0150447	1	0	16
K01676	0.986081	0.0046693	1	0	37
K01679	0.972009	0.0153533	0.999933	9.22219e-05	74
K01681	0.991674	0.00306689	0.999942	0.000114653	65
K01682	0.990729	0.00342455	1	0	36
K01685	0.991062	0.008243	1	0	21
K01686	0.997717	0.00371193	1	0	29
K01687	0.987811	0.0042676	1	0	80
K01689	0.956248	0.0164413	1	0	106
K01690	0.991211	0.00429066	1	0	31
K01692	0.943711	0.0223335	0.961351	0.0519494	22
K01693	0.998391	0.00152926	1	0	49
K01695	0.960186	0.0113351	1	0	83
K01696	0.97541	0.0247601	0.999114	0.00173683	82
K01697	0.987775	0.0174552	1	0	12
K01698	0.979515	0.00561504	1	0	80
K01703	0.972279	0.026731	0.9996	0.00078402	74
K01704	0.987591	0.00998538	1	0	76
K01706	0.961289	0.0753853	0.999245	0.000446945	16
K01708	0.578856	0.0480725	0.995617	0.00836606	15
K01709	0.98027	0.0259956	1	0	16
K01710	0.957858	0.0264049	0.973878	0.0237236	79
K01711	0.963618	0.03254	0.998961	0.00203573	43
K01712	0.966553	0.0133275	1	0	32
K01713	0.94518	0.0533878	1	0	11
K01714	0.979952	0.00929033	0.991523	0.0116283	92
K01716	0.964897	0.0190998	0.999281	0.00138053	33
K01719	0.945015	0.0357807	0.999322	0.00132972	67
K01720	0.971515	0.0226677	1	0	25
K01724	0.992524	0.0118356	0.996139	0.00756757	37
K01725	0.978053	0.0250512	1	0	13
K01727	0.870034	0.131596	0.947589	0.102726	10
K01733	0.970097	0.00654875	1	0	86
K01734	0.973684	0.0515789	1	0	38
K01735	0.968543	0.00709589	1	0	94
K01736	0.96325	0.00805498	0.998328	0.00327742	98
K01737	0.980559	0.0188408	0.978132	0.0222346	65
K01738	0.935628	0.0258025	0.997518	0.00486425	86
K01739	0.644617	0.0779606	0.999923	0.000150217	49
K01740	0.961267	0.0225744	0.993435	0.0128677	38
K01744	0.904794	0.0562587	0.999946	0.000106208	43
K01745	0.983439	0.0119944	0.983703	0.0317356	34
K01749	0.985025	0.00630838	1	0	81
K01750	0.955048	0.022317	1	0	26
K01752	0.947203	0.021497	0.997354	0.00518526	72
K01753	0.981381	0.00752633	1	0	18
K01754	0.954621	0.0102692	1	0	72
K01755	0.971811	0.00836346	0.997818	0.00387552	78
K01756	0.981689	0.00712722	1	0	96
K01759	0.973552	0.0304126	0.993488	0.00660037	64
K01760	0.9794	0.015691	0.995621	0.00858375	53
K01761	0.903912	0.164144	1	0	11
K01766	0.977858	0.0187362	0.998665	0.00261682	21
K01768	0.534681	0.160962	0.901478	0.111142	18
K01770	0.949873	0.0186344	1	0	68
K01772	0.994658	0.00307775	1	0	83
K01775	0.986513	0.00532783	0.998424	0.00183988	94
K01776	0.978114	0.0176894	1	0	88
K01778	0.954871	0.0192459	1	0	80
K01779	0.972425	0.0243876	0.999979	4.04942e-05	18
K01782	0.967312	0.00979904	0.999579	0.000825601	32
K01783	0.983831	0.00722505	0.995182	0.00542635	104
K01784	0.948546	0.0225085	0.968529	0.0201131	84
K01785	0.998773	0.00132143	0.99829	0.00239608	43
K01786	0.960885	0.0676021	1	0	29
K01788	0.963372	0.0126096	0.992129	0.0154264	45
K01790	0.991497	0.00634831	1	0	68
K01791	0.964329	0.0298034	0.996868	0.00613823	53
K01792	0.995714	0.00463227	1	0	28
K01800	0.988702	0.0124866	1	0	18
K01802	0.526572	0.114183	0.946598	0.0470429	38
K01803	0.985541	0.00758151	1	0	104
K01804	0.997202	0.0026395	1	0	15
K01805	0.991353	0.00785367	1	0	25
K01807	0.988921	0.00605669	1	0	82
K01808	0.997978	0.00360444	1	0	48
K01809	0.991228	0.00533082	0.992626	0.0144521	69
K01810	0.989016	0.00497711	1	0	102
K01811	0.990064	0.00706951	1	0	18
K01812	0.990244	0.0106275	0.992284	0.0151235	32
K01813	1	5.24408e-14	1	0	18
K01814	0.978028	0.00936284	0.998351	0.00309523	76
K01815	0.994667	0.00719448	1	0	20
K01816	0.961931	0.0340371	0.997238	0.00316084	25
K01817	0.970003	0.0141205	1	0	56
K01818	0.998804	0.00127861	1	0	17
K01819	0.977888	0.0195201	0.960118	0.0273939	17
K01821	0.893075	0.0696614	0.995699	0.00843049	50
K01823	0.986957	0.00784704	1	0	48
K01825	0.983166	0.00723606	1	0	19
K01826	0.696706	0.0923159	0.999044	0.00187291	13
K01834	0.654845	0.0589954	0.982242	0.0179857	67
K01835	0.962172	0.031773	0.996444	0.00326543	67
K01838	0.435839	0.125265	0.998208	0.00351254	19
K01839	0.996372	0.00492382	1	0	47
K01840	0.645385	0.0810483	0.977322	0.0290746	57
K01843	0.467509	0.197664	1	0	11
K01845	0.968712	0.0205318	0.992553	0.0111607	79
K01847	0.964416	0.0110072	1	0	24
K01854	0.992436	0.00998476	0.981481	0.0362963	27
K01857	0.922084	0.0252971	1	0	15
K01858	0.934734	0.0785445	0.954545	0.0890909	11
K01866	0.983688	0.00778599	1	0	107
K01867	0.991693	0.00475557	1	0	107
K01868	0.990445	0.00481438	1	0	107
K01869	0.983685	0.00848451	0.999964	7.12753e-05	107
K01870	0.986442	0.00542069	0.999408	0.000771985	107
K01872	0.962789	0.0110015	0.999018	0.00104615	106
K01873	0.982764	0.00875331	0.999885	0.00016631	107
K01874	0.980198	0.00533413	0.999011	0.0015937	107
K01875	0.976659	0.00795476	0.999921	0.000153931	107
K01876	0.982872	0.00847717	1	0	107
K01878	0.971851	0.0107883	1	0	68
K01879	0.94398	0.0242378	1	0	68
K01880	0.990668	0.00680507	1	0	31
K01881	0.979773	0.00786129	1	0	107
K01883	0.966663	0.0102997	1	0	107
K01885	0.953427	0.0248455	1	0	83
K01886	0.990989	0.00667452	1	0	42
K01887	0.974398	0.00914913	0.999355	0.00111426	107
K01889	0.977442	0.0070647	1	0	107
K01890	0.967125	0.0159755	0.999876	0.000242234	106
K01892	0.977692	0.00932551	1	0	107
K01893	0.991272	0.00711615	1	0	67
K01894	0.993147	0.00748761	1	0	32
K01895	0.97623	0.03276	0.995263	0.00875513	60
K01897	0.909079	0.0505269	0.982096	0.0123083	68
K01902	0.907808	0.0182501	1	0	69
K01903	0.97802	0.00764197	1	0	68
K01907	0.975136	0.0345954	1	0	13
K01908	0.996678	0.0038864	1	0	19
K01910	0.989939	0.00512004	1	0	20
K01911	0.962267	0.0238455	0.999501	0.000978923	47
K01912	0.966723	0.0269874	0.964731	0.0545549	18
K01914	0.997483	0.00317024	1	0	35
K01915	0.991196	0.00481436	0.999983	3.4188e-05	91
K01916	0.966803	0.0329869	1	0	68
K01918	0.976974	0.0111605	0.999451	0.00107692	70
K01919	0.965478	0.0159488	1	0	54
K01920	0.995319	0.00436756	1	0	43
K01921	0.955659	0.0219649	0.998551	0.00238702	99
K01922	1	3.68469e-15	1	0	12
K01923	0.990867	0.00701186	1	0	90
K01924	0.962737	0.0172725	1	0	100
K01925	0.95906	0.00822322	1	0	101
K01926	0.990859	0.0087876	1	0	30
K01928	0.952884	0.0169246	0.999561	0.000861414	95
K01929	0.963483	0.0122917	0.988087	0.0166443	98
K01933	0.967405	0.00804831	0.995504	0.00881163	89
K01934	0.904453	0.0390801	1	0	72
K01935	0.943303	0.0259306	1	0	75
K01937	0.983749	0.00328769	0.999874	0.000247241	105
K01938	0.980627	0.00748806	1	0	36
K01939	0.983653	0.00703136	0.999068	0.00182588	96
K01940	0.996731	0.00235079	1	0	80
K01945	0.981681	0.00530256	0.999952	9.48831e-05	91
K01950	0.95274	0.0314583	0.997821	0.00285703	30
K01951	0.986662	0.00575345	0.996785	0.00613268	98
K01952	0.979883	0.00513627	0.999757	0.000242792	89
K01953	0.963666	0.0242316	0.99854	0.00256753	54
K01955	0.991314	0.00464971	0.996344	0.0055721	94
K01956	0.992363	0.00679594	1	0	94
K01958	0.982747	0.00742417	1	0	28
K01961	0.981025	0.00597924	0.999858	0.000136895	78
K01962	0.899035	0.0265094	1	0	84
K01963	0.981987	0.00624558	0.997361	0.00517207	85
K01965	0.912142	0.0859816	1	0	11
K01966	0.986536	0.0116132	0.995383	0.00618157	16
K01968	0.962064	0.0122841	0.999675	0.00052145	15
K01969	0.967928	0.0134255	1	0	20
K01971	0.971367	0.0147882	0.983815	0.0218204	27
K01972	0.981725	0.008858	0.999607	0.000604853	103
K01974	0.959705	0.0330449	1	0	12
K01975	0.941879	0.0631979	0.963319	0.0195951	34
K01989	0.945905	0.0401987	0.97235	0.0370368	27
K01990	0.557483	0.0683947	0.927262	0.0500279	74
K01991	0.911871	0.0676731	0.987478	0.0234119	37
K01992	0.529302	0.0729533	0.950165	0.0372812	56
K01993	0.771482	0.0763664	0.999761	0.000467557	34
K01995	0.965206	0.0195371	0.99179	0.00820399	45
K01996	0.958708	0.0418704	0.992814	0.0072862	45
K01997	0.864903	0.02499	0.998989	0.00142574	45
K01998	0.870114	0.0189889	0.998251	0.00177103	45
K01999	0.945298	0.035006	0.994352	0.00545815	48
K02000	0.867343	0.0917405	0.99237	0.0120864	39
K02001	0.901787	0.0437226	1	0	45
K02002	0.971751	0.025382	0.995238	0.00933333	42
K02003	0.912353	0.0341754	0.960125	0.0213684	86
K02004	0.842983	0.0303983	0.972074	0.0156534	87
K02005	0.817669	0.0729726	0.986985	0.0209985	50
K02006	0.96998	0.0113143	0.998474	0.00216578	67
K02007	0.870524	0.0494149	1	0	13
K02008	0.920569	0.0184361	0.996148	0.00699652	64
K02010	0.917354	0.0503596	0.978117	0.0352599	39
K02011	0.8945	0.032307	0.994733	0.00934781	41
K02012	0.939153	0.0306499	0.999527	0.000927253	55
K02013	0.951408	0.0236965	0.990815	0.00451421	86
K02014	0.522097	0.0868485	0.952495	0.0615445	36
K02015	0.824157	0.0211901	0.99946	0.000616756	73
K02016	0.947694	0.0173904	0.991056	0.00951208	78
K02017	0.967756	0.0103151	0.999855	0.000283688	47
K02018	0.899889	0.0163792	0.987573	0.0217868	59
K02019	0.946077	0.025095	0.991686	0.0162429	28
K02020	0.977248	0.00921919	0.99703	0.00532476	60
K02021	0.283915	0.214714	0.758411	0.237947	11
K02022	0.609187	0.271102	1	0	10
K02023	0.499757	0.125655	0.998728	0.0012601	30
K02024	0.976036	0.00632736	1	0	17
K02025	0.913167	0.037011	0.971122	0.0275173	57
K02026	0.934476	0.0372665	0.994789	0.00710866	58
K02027	0.939824	0.044901	0.994438	0.00481222	57
K02028	0.665143	0.0676549	0.963827	0.0315793	63
K02029	0.927123	0.0139359	0.985921	0.0123834	67
K02030	0.679056	0.0639057	0.971566	0.0210882	68
K02031	0.58752	0.0634195	0.980268	0.0203648	72
K02032	0.868101	0.0462386	0.969666	0.0194515	80
K02033	0.886296	0.0371608	0.995117	0.00469862	82
K02034	0.883737	0.0306318	0.994114	0.00636149	81
K02035	0.544069	0.0656112	0.979457	0.0284429	74
K02036	0.968394	0.0129671	0.999029	0.00136712	86
K02037	0.882827	0.0372398	0.996045	0.00775254	87
K02038	0.89388	0.0372234	0.999829	0.000334186	87
K02039	0.972862	0.0255822	0.996898	0.0060793	80
K02040	0.9309	0.0287809	0.999946	0.00010567	88
K02041	0.979462	0.0150136	0.998553	0.00144595	37
K02042	0.890261	0.0305234	0.994143	0.00764682	36
K02043	0.984054	0.016692	1	0	14
K02044	0.958228	0.0169944	0.984001	0.0239339	43
K02045	0.973648	0.0170505	0.999947	0.000103359	43
K02046	0.907398	0.0283121	1	0	43
K02047	0.877276	0.0206689	1	0	42
K02048	0.970099	0.00820677	1	0	45
K02049	0.953317	0.0210641	0.990722	0.0110622	42
K02050	0.856305	0.0547237	0.99258	0.00889627	45
K02051	0.544844	0.1127	0.99994	0.0001169	28
K02052	0.511612	0.11007	0.981381	0.0358007	19
K02053	0.862831	0.0264545	0.980133	0.0303738	24
K02054	0.525451	0.106456	0.974325	0.0503239	18
K02055	0.547319	0.1192	0.983971	0.0314172	25
K02056	0.970925	0.0174582	0.993059	0.00556943	50
K02057	0.889067	0.0187617	0.995042	0.00573807	50
K02058	0.600361	0.114709	0.971627	0.0407065	29
K02062	0.601836	0.110056	1	0	18
K02063	0.884283	0.0550321	1	0	25
K02064	0.976654	0.00999587	1	0	25
K02065	0.981841	0.0125678	0.999398	0.000928874	57
K02066	0.936534	0.0325147	0.997695	0.00326696	57
K02067	0.909145	0.0278898	0.991024	0.0130782	53
K02068	0.939585	0.0705956	0.967742	0.0632258	31
K02069	0.879873	0.0768469	0.992693	0.0143224	37
K02071	0.986917	0.00638355	0.99852	0.00152562	75
K02072	0.781485	0.0216128	0.987169	0.0176591	73
K02073	0.967459	0.00906911	0.997527	0.00342878	74
K02074	0.926314	0.0705718	1	0	17
K02075	0.719614	0.114813	1	0	17
K02076	1	3.83622e-15	1	0	12
K02077	0.903431	0.0466646	0.978528	0.0358137	27
K02078	0.825353	0.0518472	0.992293	0.00755025	104
K02079	0.992385	0.010094	1	0	11
K02081	0.991409	0.00623289	0.953333	0.0783023	12
K02082	0.98633	0.0110055	1	0	21
K02083	0.991089	0.00944709	1	0	20
K02086	0.990873	0.0110056	0.989506	0.0184104	24
K02099	0.513869	0.114269	1	0	14
K02100	0.826018	0.163506	1	0	11
K02106	0.948518	0.0166093	1	0	17
K02108	0.953267	0.0140106	1	0	95
K02109	0.836276	0.0311753	0.992768	0.0127051	95
K02110	0.75144	0.0309378	1	0	95
K02111	0.937031	0.0328256	1	0	94
K02112	0.951197	0.0051486	1	0	95
K02113	0.900311	0.0398293	0.997648	0.00351789	93
K02114	0.886036	0.0436686	1	0	94
K02115	0.97419	0.011494	1	0	95
K02116	0.845927	0.0506681	0.999913	0.000169604	51
K02117	0.989554	0.00770667	1	0	21
K02118	0.999529	0.000720777	1	0	21
K02119	0.985161	0.02119	1	0	10
K02120	0.945724	0.0192659	1	0	21
K02121	0.92323	0.0503325	0.991122	0.0174011	21
K02122	1	2.808e-15	1	0	11
K02123	0.947146	0.0153347	1	0	20
K02124	0.862248	0.0823751	1	0	21
K02160	0.794278	0.0290368	0.995979	0.00788186	77
K02167	0.946239	0.0264652	1	0	14
K02168	0.920778	0.0555596	0.999426	0.00112503	22
K02169	0.926357	0.0644678	0.999256	0.00145833	43
K02170	0.962458	0.0250688	0.99671	0.00448696	32
K02182	0.940398	0.0788829	1	0	12
K02188	0.929126	0.0192907	1	0	27
K02189	0.945622	0.0410986	1	0	22
K02191	0.970763	0.0397422	1	0	10
K02192	0.982407	0.0270954	1	0	26
K02193	0.936171	0.024533	0.998135	0.00210804	33
K02194	0.658923	0.0468607	1	0	36
K02195	0.917822	0.0639285	1	0	38
K02196	0.635754	0.127589	1	0	24
K02197	0.955908	0.0262459	1	0	36
K02198	0.87209	0.0607482	0.998848	0.000787969	38
K02199	0.916655	0.0301432	0.991389	0.0094697	32
K02200	0.873069	0.0282443	0.965375	0.0351283	31
K02204	0.976747	0.0156515	1	0	13
K02217	0.998287	0.00214412	1	0	40
K02221	0.924028	0.0287982	0.983823	0.02006	79
K02224	0.951979	0.0202407	1	0	35
K02226	0.543345	0.111644	1	0	15
K02227	0.904933	0.0277521	1	0	40
K02229	0.939268	0.0239691	1	0	12
K02230	0.923527	0.0501042	0.999803	0.000386078	22
K02231	0.976776	0.0191346	1	0	45
K02232	0.945684	0.0506341	1	0	39
K02233	0.846892	0.0468759	1	0	49
K02234	0.896919	0.039459	1	0	14
K02236	0.909226	0.0281323	1	0	23
K02237	0.861892	0.0404351	0.972089	0.0323457	69
K02238	0.920186	0.016179	0.987002	0.0134502	71
K02240	0.993292	0.00513631	0.995421	0.00897436	24
K02242	0.988664	0.00854262	1	0	29
K02243	0.989294	0.00945798	1	0	24
K02244	0.933848	0.0146298	0.998826	0.00230047	24
K02245	0.81057	0.0426932	0.997283	0.00532609	23
K02246	0.960961	0.020497	1	0	22
K02248	0.984158	0.0123114	1	0	19
K02250	0.9893	0.0197881	1	0	10
K02255	1	4.05412e-14	1	0	10
K02258	0.953792	0.0321239	0.995042	0.00971757	15
K02259	0.897928	0.0362412	0.999104	0.00175547	44
K02274	0.965952	0.0104448	1	0	39
K02275	0.954622	0.0124166	1	0	40
K02276	0.956692	0.0172023	0.997359	0.00433438	38
K02278	0.815171	0.0720096	0.960821	0.076791	16
K02279	0.960749	0.0199551	1	0	16
K02280	0.946601	0.0302527	0.963906	0.0569144	13
K02282	0.960189	0.0136991	0.998485	0.0029697	15
K02283	0.940931	0.0328308	0.999839	0.000315417	26
K02291	0.962227	0.0184198	0.998834	0.00157637	22
K02297	0.952116	0.0224998	1	0	30
K02298	0.963193	0.012901	1	0	30
K02299	0.942826	0.0353942	1	0	32
K02300	0.854633	0.0612594	1	0	30
K02301	0.929706	0.0240412	1	0	67
K02302	0.949259	0.0141294	0.987747	0.0238496	34
K02303	0.626246	0.116631	0.99951	0.000961188	28
K02304	0.978905	0.0187453	1	0	25
K02313	0.968093	0.0107182	1	0	103
K02314	0.982851	0.00544699	0.991559	0.00891399	105
K02315	0.902194	0.101052	0.974772	0.0494476	23
K02316	0.968995	0.0108233	0.999885	0.0002249	105
K02317	0.867992	0.0652761	1	0	12
K02334	0.912476	0.0486341	0.978458	0.0323882	39
K02335	0.966221	0.0115362	1	0	104
K02336	0.997676	0.00283751	1	0	19
K02337	0.981096	0.0080218	0.999994	1.13063e-05	105
K02338	0.981905	0.0142477	1	0	105
K02339	0.961219	0.0359348	1	0	35
K02340	0.936158	0.0276205	0.998839	0.00227642	105
K02341	0.937395	0.0208827	1	0	95
K02342	0.963784	0.0155669	0.995707	0.00841414	90
K02343	0.929349	0.0162219	0.999034	0.000707181	105
K02344	0.908377	0.0567072	1	0	17
K02345	0.994505	0.0107692	1	0	14
K02346	0.983002	0.0057556	0.994318	0.0088333	76
K02347	0.975352	0.0155516	1	0	12
K02348	0.990148	0.0193103	1	0	29
K02351	0.798274	0.170189	1	0	11
K02355	0.974789	0.0134235	0.999858	0.000278607	105
K02356	0.973991	0.0141493	0.999401	0.00117409	104
K02357	0.910718	0.0316028	1	0	105
K02358	0.903114	0.0157852	0.985731	0.0159911	105
K02361	0.958451	0.0266	1	0	27
K02362	0.878735	0.113575	1	0	17
K02363	0.989397	0.00467387	0.998364	0.00222979	19
K02364	0.977557	0.0102935	1	0	14
K02371	0.931843	0.0175278	1	0	16
K02372	0.9892	0.0104564	0.994493	0.0107946	83
K02377	0.980419	0.0156128	0.979967	0.03079	33
K02379	0.972425	0.0106281	0.99843	0.00307769	50
K02380	0.958544	0.0196459	1	0	19
K02386	0.915607	0.0380482	1	0	39
K02387	0.951741	0.0323105	1	0	49
K02388	0.968308	0.0265972	1	0	47
K02389	0.933389	0.0295944	1	0	47
K02390	0.942446	0.024831	0.998117	0.00236101	48
K02391	0.936239	0.0533464	1	0	31
K02392	0.9815	0.00811394	1	0	49
K02393	0.955791	0.0315012	1	0	40
K02394	0.946303	0.0233954	1	0	41
K02395	0.901918	0.0785018	1	0	32
K02396	0.943214	0.0305314	1	0	46
K02397	0.962146	0.0157699	0.997009	0.0058614	44
K02398	0.87146	0.0533582	1	0	27
K02399	0.906339	0.0891408	1	0	24
K02400	0.888316	0.0198487	0.999567	0.000498168	52
K02401	0.922862	0.0261677	1	0	47
K02402	0.98914	0.00697352	1	0	16
K02403	0.981818	0.0356364	1	0	11
K02404	0.928595	0.0367128	0.987274	0.0249434	24
K02405	0.974841	0.0148807	1	0	37
K02406	0.898566	0.0282651	1	0	46
K02407	0.907278	0.042488	0.998962	0.00203425	41
K02408	0.926626	0.0477056	1	0	49
K02409	0.915358	0.0235729	1	0	52
K02410	0.864822	0.0734106	0.999655	0.000675303	48
K02411	0.897218	0.0426474	1	0	51
K02412	0.980988	0.00972843	0.997948	0.00402175	54
K02413	0.827285	0.091913	1	0	34
K02414	0.788603	0.0920812	0.996943	0.00599127	31
K02415	0.863929	0.0366407	1	0	40
K02416	0.936866	0.0525673	0.99365	0.0124467	48
K02417	0.934021	0.0330711	0.994232	0.0113054	54
K02418	0.78285	0.0518549	1	0	32
K02419	0.916291	0.0253847	0.994123	0.0115197	48
K02420	0.798249	0.0392686	1	0	49
K02421	0.865265	0.0458342	1	0	48
K02422	0.968777	0.0303379	1	0	41
K02423	0.999253	0.00146414	1	0	16
K02424	0.945573	0.05565	0.989841	0.0199119	35
K02425	0.993329	0.00387002	1	0	13
K02426	0.970959	0.0313343	1	0	42
K02427	0.981061	0.0170476	1	0	45
K02428	0.976481	0.0161341	0.99996	7.86233e-05	97
K02429	0.89682	0.0472865	0.983614	0.0321167	27
K02430	1	3.33467e-14	1	0	15
K02431	0.999909	0.000177536	1	0	20
K02433	0.949435	0.0105423	0.985175	0.0157665	83
K02434	0.985651	0.00608305	1	0	78
K02435	0.967713	0.0176501	1	0	75
K02437	0.988493	0.0104307	0.999306	0.00136111	72
K02438	0.987237	0.00671263	1	0	47
K02439	0.990711	0.0101281	1	0	22
K02440	0.954185	0.0127893	1	0	63
K02441	0.930051	0.089295	1	0	22
K02443	0.986767	0.0188613	1	0	12
K02444	0.970201	0.0116416	1	0	32
K02445	0.938128	0.00977272	0.999667	0.000653091	37
K02446	0.990476	0.007191	1	0	37
K02452	0.916771	0.0491648	1	0	20
K02453	0.958403	0.0177991	1	0	30
K02454	0.983124	0.00639518	0.988928	0.0202976	31
K02455	0.930299	0.0183455	0.999174	0.00145695	29
K02456	0.953963	0.0222333	1	0	25
K02457	0.863518	0.0767119	0.998227	0.00347518	25
K02458	0.87551	0.0759505	1	0	23
K02459	0.971993	0.0182998	0.99373	0.00695198	24
K02460	0.953452	0.0179116	1	0	24
K02461	0.93482	0.0337677	1	0	24
K02462	0.930704	0.0334124	1	0	20
K02463	0.908085	0.0395187	1	0	11
K02466	0.692727	0.157451	1	0	11
K02467	0.939954	0.00266523	1	0	10
K02468	1	6.78226e-14	1	0	11
K02469	0.968753	0.00512173	0.99969	0.000607752	105
K02470	0.967701	0.00683083	0.999891	0.000213333	105
K02471	0.955253	0.0189213	0.984828	0.0297379	25
K02472	0.964412	0.0367021	1	0	26
K02474	0.989261	0.00902945	1	0	13
K02475	0.759457	0.123132	0.965299	0.0680145	15
K02476	0.732451	0.161925	1	0	15
K02477	0.614694	0.120658	1	0	20
K02478	0.975544	0.00834438	1	0	18
K02480	0.502426	0.204408	1	0	12
K02483	0.536095	0.0830751	0.957977	0.0351991	46
K02484	0.50213	0.0859602	0.974271	0.028824	38
K02485	0.557909	0.0760547	1	0	18
K02487	0.79535	0.155637	1	0	12
K02488	0.462449	0.256283	0.888889	0.217778	11
K02492	0.971839	0.0126332	1	0	73
K02493	0.955474	0.0189569	0.995335	0.00914382	101
K02494	0.96277	0.0561103	1	0	31
K02495	0.972116	0.0194967	0.991656	0.0103486	98
K02496	0.890438	0.0149903	1	0	29
K02498	0.911988	0.0319817	1	0	35
K02499	0.963095	0.0263308	1	0	14
K02500	0.988929	0.0082086	0.99895	0.00118926	76
K02501	0.950608	0.0356019	1	0	76
K02502	0.946067	0.023806	1	0	32
K02503	0.953674	0.0428662	1	0	62
K02504	0.992454	0.00784367	1	0	13
K02505	0.930391	0.025719	1	0	15
K02507	0.96557	0.0220984	0.992961	0.0095465	15
K02509	0.888637	0.14115	1	0	17
K02510	0.890086	0.121282	0.999462	0.000726432	22
K02517	0.973146	0.0109003	0.998447	0.00304348	56
K02518	0.993927	0.00541772	1	0	104
K02519	0.85709	0.0160926	0.997621	0.00164097	105
K02520	0.882353	0.0282679	0.998741	0.00203725	104
K02521	0.989361	0.0113087	1	0	18
K02523	0.978259	0.0121747	0.99828	0.000929761	51
K02526	0.794089	0.0234991	1	0	12
K02527	0.971316	0.0179098	1	0	53
K02528	0.977888	0.0111783	0.997439	0.00353694	107
K02529	0.953468	0.0238788	0.95868	0.0263287	63
K02530	0.996152	0.00662428	0.998077	0.00376923	16
K02533	0.518675	0.1132	0.997177	0.00195383	27
K02535	0.994104	0.00623397	1	0	57
K02536	0.974735	0.00954962	0.999296	0.00107815	58
K02548	0.921291	0.0223662	1	0	50
K02549	0.972551	0.0147688	0.99975	0.000489388	45
K02551	0.980086	0.0139765	0.999649	0.000380871	47
K02552	0.990245	0.00784658	1	0	37
K02553	0.837347	0.0670648	1	0	33
K02554	0.546359	0.176656	0.997939	0.0040386	10
K02556	0.973447	0.0115337	1	0	46
K02557	0.931254	0.015271	0.999175	0.000954325	46
K02558	0.989754	0.00738701	1	0	31
K02560	0.979951	0.0283738	1	0	18
K02562	1	2.27998e-14	1	0	17
K02563	0.956441	0.0129679	1	0	101
K02564	0.982375	0.0138014	1	0	55
K02565	0.999479	0.0010203	1	0	17
K02566	0.995544	0.0087344	1	0	17
K02567	0.97908	0.00780615	0.999478	0.00102322	22
K02568	0.899342	0.0639758	1	0	21
K02569	0.896877	0.0372649	0.981162	0.0369217	20
K02570	0.995663	0.00850022	1	0	22
K02572	0.972161	0.0432008	1	0	20
K02573	0.936779	0.0169245	1	0	15
K02574	0.965588	0.0248453	1	0	15
K02575	0.881017	0.0401098	0.999934	0.000112888	37
K02598	0.944022	0.0887857	1	0	19
K02600	0.927748	0.0288771	1	0	107
K02601	0.980771	0.0115073	1	0	107
K02609	0.995005	0.00684843	1	0	10
K02610	1	1.50017e-14	1	0	10
K02611	0.95259	0.042082	1	0	10
K02612	0.972315	0.0490608	1	0	10
K02614	0.715957	0.142171	1	0	16
K02616	0.972143	0.0230452	1	0	12
K02619	0.96879	0.0423877	0.998321	0.00304802	47
K02621	0.989131	0.0038381	1	0	71
K02622	0.972638	0.00526879	0.999379	0.00116989	71
K02624	0.995112	0.00593143	0.998965	0.00202899	14
K02647	0.957685	0.0421617	1	0	29
K02650	0.437675	0.173261	0.976436	0.0312997	15
K02651	0.721425	0.119793	0.983519	0.0172937	15
K02652	0.96144	0.0353901	0.999278	0.00088994	22
K02653	0.921764	0.0481093	1	0	22
K02654	0.855272	0.0704721	1	0	33
K02655	0.912063	0.0472332	0.981417	0.0364228	14
K02656	0.988403	0.00976056	1	0	19
K02657	0.954425	0.0853087	1	0	10
K02658	0.994897	0.00960584	1	0	10
K02659	0.940837	0.0863946	1	0	10
K02660	0.915876	0.0244884	0.999982	3.61224e-05	10
K02662	0.966842	0.0201252	1	0	20
K02663	0.913448	0.0412658	0.978009	0.0372708	20
K02664	0.895625	0.0738389	1	0	20
K02665	0.906935	0.106666	1	0	14
K02666	0.942362	0.024035	0.999769	0.000453074	21
K02669	0.99253	0.00829403	0.998591	0.00276096	35
K02670	0.986588	0.0119511	1	0	12
K02671	0.879076	0.0793181	1	0	14
K02672	0.911231	0.0579231	1	0	15
K02673	0.818411	0.0635437	0.901875	0.146134	11
K02679	0.925988	0.0498843	1	0	13
K02680	0.994202	0.00788514	0.955153	0.0328849	14
K02681	0.905511	0.0255903	1	0	15
K02682	0.973501	0.0368528	1	0	15
K02686	0.987971	0.0235764	1	0	18
K02687	0.948587	0.0150932	1	0	76
K02688	0.973848	0.019714	1	0	11
K02742	1	5.54078e-15	1	0	21
K02744	0.94477	0.0430187	0.995745	0.00834043	25
K02745	0.983054	0.0254462	1	0	22
K02746	0.924865	0.0330516	1	0	21
K02747	0.933143	0.0380768	1	0	21
K02749	0.953675	0.0279241	0.996817	0.00623913	14
K02750	0.95366	0.0326657	0.996286	0.00727899	12
K02755	0.912705	0.0425113	0.974328	0.031509	30
K02756	0.906104	0.0420861	0.986133	0.0223814	30
K02757	0.949489	0.0229742	0.984593	0.0248456	27
K02759	0.97745	0.0147566	1	0	39
K02760	0.994233	0.0061489	1	0	39
K02761	0.973623	0.00752368	0.983363	0.0185762	37
K02768	0.884674	0.0242982	0.997728	0.00283795	59
K02769	0.86825	0.0278568	0.999222	0.00126328	57
K02770	0.876256	0.0265443	0.999699	0.000421847	57
K02773	0.963684	0.0240632	0.999353	0.00126791	28
K02774	0.9677	0.0485142	1	0	28
K02775	0.943871	0.010046	0.998771	0.00240923	28
K02777	0.866183	0.0730092	0.985431	0.0159362	50
K02778	0.610647	0.0839649	0.985581	0.0240357	38
K02779	0.611599	0.0836061	0.985581	0.0240357	38
K02781	1	1.71747e-14	1	0	17
K02782	0.949808	0.0281003	0.989068	0.0214274	15
K02783	0.950487	0.0257482	0.992904	0.013909	15
K02784	0.746642	0.144848	1	0	22
K02786	0.982829	0.0195323	1	0	14
K02787	0.960893	0.0207124	1	0	14
K02788	0.934421	0.0404977	1	0	14
K02790	0.939863	0.0682259	1	0	11
K02791	0.939863	0.0682259	1	0	11
K02793	0.954335	0.0141209	0.991192	0.012085	45
K02794	0.939193	0.0285501	0.999329	0.00131506	38
K02795	0.779821	0.0852978	0.991254	0.0127733	38
K02796	0.964636	0.0150451	0.99398	0.011799	33
K02798	0.673983	0.112166	0.957613	0.0612511	35
K02799	0.926433	0.0181398	1	0	37
K02800	0.926433	0.0181398	1	0	37
K02802	0.900054	0.0183772	1	0	15
K02803	0.916911	0.014492	1	0	33
K02804	0.916911	0.014492	0.99798	0.0039596	33
K02805	0.914179	0.0507804	0.985573	0.0282766	18
K02806	0.972313	0.0248059	1	0	43
K02808	0.852024	0.101293	0.995955	0.00776848	16
K02809	0.916423	0.014492	0.998056	0.00377001	33
K02810	0.912973	0.0277752	0.998056	0.00377001	33
K02817	0.977837	0.0211577	1	0	10
K02818	0.973198	0.00831765	1	0	38
K02819	0.966485	0.0156989	1	0	38
K02821	0.991403	0.0122192	0.988132	0.0203813	44
K02822	0.859319	0.0746531	0.997675	0.00363091	36
K02823	0.987498	0.0116478	1	0	20
K02824	0.924271	0.0150666	1	0	53
K02825	0.970594	0.0257053	1	0	48
K02826	0.987519	0.010135	1	0	11
K02827	0.934163	0.112287	1	0	11
K02828	0.818699	0.125776	1	0	11
K02829	0.864037	0.0752691	1	0	10
K02834	0.972717	0.016084	1	0	104
K02835	0.954683	0.00992417	0.99533	0.00269786	105
K02836	0.938297	0.0123707	0.998713	0.00139681	92
K02837	0.961179	0.0202549	1	0	76
K02838	0.966307	0.00973704	1	0	105
K02839	0.978758	0.041634	1	0	12
K02841	0.985534	0.0115032	1	0	26
K02843	0.971081	0.0310087	1	0	35
K02844	0.980226	0.0183062	1	0	16
K02846	0.993952	0.00636794	1	0	13
K02847	0.960208	0.0264581	1	0	10
K02848	0.985284	0.00801404	1	0	13
K02849	0.997171	0.00554455	1	0	14
K02850	0.991648	0.0069766	1	0	10
K02851	0.980623	0.0164905	1	0	15
K02852	0.964921	0.0587869	1	0	17
K02853	0.8477	0.128873	1	0	14
K02854	1	1.12479e-13	1	0	13
K02855	1	5.96621e-14	1	0	15
K02856	0.961879	0.0164185	1	0	11
K02858	0.990685	0.0115076	0.997222	0.00544444	30
K02860	0.976667	0.0122583	1	0	96
K02863	0.907436	0.0330158	1	0	107
K02864	0.977356	0.0123189	1	0	107
K02867	0.876982	0.0519828	1	0	106
K02871	0.998272	0.00282725	1	0	106
K02874	0.845307	0.0378097	1	0	106
K02876	0.881726	0.0223373	0.99945	0.00107752	107
K02878	0.921579	0.0409183	1	0	104
K02879	0.969754	0.0147531	1	0	105
K02881	0.892854	0.030075	1	0	106
K02884	0.965361	0.0194547	1	0	105
K02886	0.945631	0.0276117	1	0	106
K02887	0.975014	0.01073	1	0	105
K02888	0.81358	0.0470974	1	0	103
K02890	0.895913	0.0436095	1	0	105
K02892	0.845852	0.0518266	1	0	105
K02895	0.971923	0.0126261	1	0	106
K02897	0.924175	0.0240672	1	0	78
K02899	0.992002	0.00621747	1	0	103
K02902	0.975704	0.0132411	1	0	102
K02904	0.910325	0.02749	1	0	107
K02906	0.93504	0.0291221	1	0	106
K02907	0.986627	0.0154321	1	0	87
K02909	0.987003	0.0077607	0.998942	0.00207407	105
K02911	0.931999	0.0330915	0.988352	0.0160627	101
K02913	0.983186	0.0205669	0.995544	0.0087344	102
K02914	0.894996	0.0380261	1	0	96
K02916	0.925471	0.0331319	1	0	103
K02919	0.969356	0.0266456	1	0	98
K02926	0.945972	0.0224209	1	0	104
K02931	0.970716	0.00955787	0.995426	0.00896456	107
K02933	0.974505	0.0136205	1	0	106
K02935	0.613228	0.0411859	1	0	103
K02939	0.830931	0.0478792	1	0	104
K02945	0.912216	0.0165953	1	0	101
K02946	0.998785	0.00147415	1	0	107
K02948	0.911918	0.0291469	1	0	106
K02950	0.980712	0.0082583	1	0	105
K02952	0.982805	0.00805177	1	0	107
K02954	0.985514	0.0107294	1	0	106
K02956	0.976366	0.0116777	1	0	107
K02959	0.939609	0.0214042	0.997407	0.00508148	105
K02961	0.980663	0.0139189	1	0	105
K02963	0.921097	0.0395667	1	0	105
K02965	0.991887	0.00647448	0.999499	0.000982456	105
K02967	0.954939	0.0103534	1	0	107
K02968	0.862446	0.0497575	1	0	105
K02970	0.906091	0.0313033	1	0	93
K02982	0.970864	0.00977545	0.999849	0.000295448	107
K02986	0.992732	0.00493556	1	0	107
K02988	0.841449	0.0402754	0.999292	0.00102077	106
K02990	0.936773	0.0197447	1	0	105
K02992	0.934407	0.0377776	1	0	106
K02994	0.921515	0.0443621	1	0	106
K02996	0.974957	0.0100762	1	0	107
K03040	0.983315	0.00689896	1	0	105
K03043	0.978706	0.0092718	1	0	103
K03046	0.974802	0.00351146	0.999775	0.000441023	102
K03048	0.727573	0.0500972	1	0	28
K03060	0.895609	0.0291917	1	0	86
K03070	0.979166	0.00549876	0.999777	0.000256133	105
K03071	0.91113	0.042436	1	0	39
K03072	0.952565	0.0160835	1	0	61
K03073	0.834237	0.041447	1	0	101
K03074	0.944693	0.015598	1	0	61
K03075	0.743381	0.043979	1	0	101
K03076	0.950664	0.00661701	0.999919	0.000157912	107
K03077	0.975572	0.0218966	1	0	14
K03078	0.770091	0.120922	1	0	16
K03079	0.605838	0.115334	1	0	15
K03081	0.976462	0.0160447	1	0	17
K03082	0.966404	0.0292967	1	0	21
K03086	0.880103	0.0296746	0.999902	0.000135388	105
K03087	0.884255	0.0478709	0.998242	0.00143876	36
K03088	0.962678	0.0222104	0.980901	0.02054	65
K03089	0.987054	0.00759792	0.993891	0.011973	43
K03090	0.971523	0.0161018	0.975342	0.044646	17
K03091	0.994137	0.00690444	0.999816	0.000360958	15
K03092	0.972043	0.00734648	1	0	60
K03095	0.969008	0.0283668	1	0	24
K03098	0.984201	0.0138853	1	0	21
K03100	0.971891	0.0135069	0.999603	0.000614615	102
K03101	0.931908	0.0227806	1	0	105
K03106	0.932781	0.0131487	1	0	105
K03110	0.889019	0.0212113	0.999791	0.000353657	105
K03111	0.845328	0.0245918	0.98839	0.0124539	105
K03112	0.714537	0.0673902	1	0	20
K03113	0.90141	0.0463471	1	0	31
K03116	0.919669	0.0385575	0.99005	0.0176309	67
K03117	0.91613	0.0333092	0.999457	0.00106522	46
K03118	0.950407	0.0154743	1	0	69
K03119	0.961926	0.0247134	0.993142	0.00493361	23
K03147	0.99029	0.00468886	1	0	64
K03148	0.924915	0.05908	0.996904	0.00248111	22
K03149	0.978839	0.0101943	0.994617	0.00473393	63
K03150	0.988462	0.0100862	1	0	24
K03151	0.979928	0.00815089	1	0	57
K03152	0.962472	0.0593446	0.98371	0.0319282	33
K03153	0.954722	0.0171557	0.999676	0.000455113	30
K03154	0.927861	0.0501587	1	0	57
K03168	0.966726	0.00552523	0.996923	0.00556736	102
K03169	0.968604	0.0156105	0.981223	0.0178658	43
K03177	0.96916	0.020273	1	0	101
K03179	0.914271	0.0201731	0.999548	0.000885876	59
K03181	0.956458	0.0185781	1	0	25
K03182	0.983769	0.0116143	1	0	44
K03183	0.99662	0.00331521	0.987255	0.0154734	82
K03184	0.966327	0.0193083	1	0	22
K03185	0.940209	0.0431785	1	0	40
K03186	0.969734	0.0187116	1	0	55
K03187	0.92578	0.0434318	1	0	28
K03188	0.948332	0.037551	0.990635	0.0183559	31
K03189	0.973552	0.0321814	0.999862	0.000271205	33
K03190	0.964592	0.0316118	1	0	28
K03195	0.860362	0.0919311	0.995865	0.00810413	10
K03196	0.949397	0.0566378	1	0	12
K03199	0.923931	0.0734588	0.994888	0.00700479	12
K03201	0.638304	0.214045	0.993853	0.0105036	11
K03203	0.859752	0.108464	1	0	10
K03204	0.930113	0.0513886	1	0	12
K03205	0.832776	0.0932721	0.908704	0.09023	12
K03207	0.96435	0.0261181	1	0	11
K03208	0.99713	0.00133031	1	0	10
K03210	0.911834	0.0233718	1	0	93
K03212	0.978044	0.0171985	1	0	18
K03214	0.912949	0.0292833	1	0	17
K03215	0.971324	0.0229601	0.999313	0.000945171	64
K03216	0.989915	0.00677025	1	0	91
K03217	0.946854	0.0102712	0.999285	0.00128332	105
K03218	0.960543	0.0174865	0.998675	0.00150929	97
K03219	0.95251	0.0177798	0.97956	0.0400633	21
K03220	0.923069	0.0389261	0.972039	0.0548026	16
K03221	1	3.34443e-15	0.945946	0.105946	13
K03222	0.928217	0.0283022	0.975282	0.0484478	21
K03223	0.889536	0.0597461	1	0	14
K03224	0.98764	0.00762662	0.980952	0.0373333	22
K03225	0.93334	0.0373035	0.975225	0.0485586	18
K03226	0.953454	0.014848	0.976865	0.045345	23
K03227	0.807571	0.0819512	0.972826	0.0532609	23
K03228	0.939272	0.0252403	0.975626	0.0380114	23
K03229	0.949678	0.01692	0.979735	0.0397185	22
K03230	0.907894	0.0162546	0.977915	0.0432871	22
K03269	0.980669	0.0162352	1	0	38
K03270	0.985329	0.0135421	1	0	39
K03271	0.96539	0.0250627	0.985692	0.0233479	45
K03272	0.970168	0.0164104	1	0	29
K03273	0.971453	0.0184879	0.982264	0.0275293	37
K03274	0.962186	0.0386437	1	0	33
K03281	0.862545	0.0423954	1	0	40
K03282	0.822894	0.0397192	1	0	71
K03284	0.962631	0.0290574	0.99114	0.0132388	75
K03286	0.946217	0.0171829	1	0	37
K03289	1	1.11488e-13	1	0	10
K03290	0.958188	0.0037515	1	0	13
K03291	0.959203	0.0103151	1	0	15
K03292	0.577218	0.110626	0.953011	0.080528	19
K03293	0.902498	0.025088	0.987655	0.00940416	53
K03294	0.866048	0.0399606	0.989848	0.0093816	58
K03295	0.942036	0.0118624	0.998732	0.00130558	65
K03296	0.914801	0.0240374	0.963382	0.0263366	57
K03297	0.902594	0.0339605	0.949053	0.0486003	41
K03299	0.915529	0.0220903	0.981344	0.0291514	30
K03300	0.957588	0.0152233	0.987032	0.0254174	25
K03303	0.936416	0.0160876	0.981494	0.0279613	35
K03304	0.953419	0.0190759	1	0	13
K03305	0.933363	0.0245139	1	0	50
K03306	0.933718	0.0183816	1	0	68
K03307	0.556313	0.0812376	0.968364	0.0308991	39
K03308	0.930546	0.020715	0.993563	0.0102381	40
K03310	0.936658	0.0124289	0.999855	0.00027824	61
K03311	0.928545	0.0306883	0.999746	0.00049771	54
K03312	0.910293	0.0183003	1	0	36
K03313	0.880205	0.0264728	0.991282	0.017088	36
K03314	0.905811	0.0200944	1	0	19
K03315	0.874315	0.0462691	0.984993	0.02704	25
K03316	0.907408	0.0248067	0.992125	0.0143683	55
K03317	0.931884	0.0152082	0.995433	0.00422487	39
K03319	0.973857	0.00999198	1	0	32
K03320	0.89366	0.0174342	0.999765	0.000392834	66
K03321	0.898318	0.016768	1	0	48
K03322	0.901313	0.0470905	0.997523	0.002318	48
K03324	0.915749	0.0246682	0.986092	0.0190805	45
K03325	0.87821	0.0836817	1	0	21
K03326	0.907715	0.0176675	1	0	17
K03327	0.91464	0.0295024	0.991394	0.0168675	56
K03328	0.837776	0.0813108	0.99884	0.00227302	38
K03335	0.996624	0.00661603	1	0	15
K03336	0.96297	0.0134511	1	0	16
K03337	0.995265	0.0092803	1	0	16
K03338	0.987516	0.00772467	1	0	15
K03342	0.991953	0.00566004	1	0	22
K03346	0.982633	0.0115572	0.999433	0.00111111	28
K03366	0.998303	0.00332579	1	0	13
K03367	0.991824	0.00733091	0.997995	0.00393034	25
K03385	0.989488	0.00593452	0.996413	0.00703023	19
K03386	0.967355	0.021393	0.995934	0.00545943	83
K03387	0.969936	0.0073986	1	0	39
K03394	0.957236	0.0280877	1	0	30
K03399	0.978333	0.0424667	1	0	10
K03402	0.991946	0.00737842	0.973055	0.0267975	60
K03404	0.862653	0.0357946	1	0	12
K03405	0.916177	0.0267785	1	0	17
K03406	0.855769	0.0378742	0.954561	0.0356599	37
K03407	0.930989	0.0150039	0.982748	0.0236425	44
K03408	0.910529	0.0489177	0.993425	0.0128863	40
K03409	0.977236	0.0337485	0.956751	0.0847679	12
K03411	0.98696	0.0135769	1	0	19
K03412	0.957921	0.0121315	0.988027	0.0231874	38
K03413	0.937062	0.0244182	0.994335	0.0105867	44
K03414	0.870899	0.088181	1	0	26
K03415	0.984101	0.0138741	1	0	23
K03417	0.688573	0.0892142	0.985473	0.023738	24
K03424	0.983169	0.00596941	0.999601	0.000782492	107
K03425	0.778288	0.0905483	1	0	13
K03426	0.954644	0.0479422	1	0	46
K03427	0.963674	0.0189148	0.996309	0.00320363	56
K03429	0.676931	0.116377	1	0	26
K03430	0.963037	0.0710243	1	0	14
K03431	0.962139	0.0100751	0.999945	0.000106878	92
K03435	0.976686	0.021691	1	0	25
K03436	0.976665	0.0190463	0.999191	0.00158576	30
K03437	0.966154	0.0143165	1	0	65
K03438	0.972411	0.00882597	0.999694	0.00033687	105
K03439	0.986824	0.0108956	0.999184	0.0016	98
K03442	0.84388	0.0334853	0.9935	0.00930105	69
K03445	0.414598	0.126368	0.987024	0.0254325	14
K03446	0.944373	0.0330571	0.989261	0.0180584	34
K03449	0.859568	0.044911	1	0	29
K03451	0.96354	0.0205933	0.999969	6.05808e-05	15
K03453	0.83902	0.0548498	0.989418	0.0207407	27
K03455	0.891117	0.0313028	0.999918	0.000112453	56
K03457	0.483982	0.140606	0.971701	0.0553067	14
K03458	0.879227	0.0581966	0.988285	0.0228881	42
K03465	0.95358	0.0663087	0.99827	0.00338998	26
K03466	0.908201	0.0223431	0.982671	0.020207	95
K03468	0.966503	0.00732474	1	0	13
K03469	0.981374	0.0167153	1	0	76
K03470	0.966743	0.0104949	1	0	97
K03471	0.970791	0.0116358	0.998062	0.00379845	30
K03472	1	4.7352e-14	1	0	19
K03473	0.981306	0.0273086	1	0	23
K03474	0.97577	0.0128486	1	0	50
K03475	0.942994	0.0293911	0.999096	0.0017716	40
K03476	0.996461	0.00291292	1	0	25
K03477	1	5.06717e-14	1	0	14
K03478	0.953932	0.0783367	1	0	25
K03480	0.847625	0.18958	1	0	10
K03481	0.952239	0.0761347	1	0	10
K03483	0.528499	0.186632	0.998986	0.00163954	13
K03484	0.968368	0.0147242	1	0	24
K03485	0.971706	0.0150547	1	0	17
K03486	0.970174	0.0189138	1	0	22
K03488	0.974395	0.0365054	0.925423	0.0701845	26
K03490	1	3.89302e-14	1	0	11
K03491	0.943911	0.0753822	0.997321	0.00377459	13
K03493	0.980103	0.0181033	1	0	10
K03495	0.959122	0.0171162	0.999995	9.64285e-06	94
K03496	0.958479	0.0155006	0.966743	0.0315051	71
K03497	0.93924	0.0299867	0.977546	0.0247059	85
K03498	0.922522	0.0469348	0.99788	0.00275657	49
K03499	0.963018	0.0358115	1	0	77
K03500	0.979256	0.0066057	1	0	80
K03501	0.971277	0.012804	1	0	94
K03502	0.97615	0.0131272	0.929791	0.0671394	34
K03503	0.93128	0.0361679	0.973961	0.0351701	20
K03516	1	4.79574e-15	1	0	13
K03517	0.992974	0.00464763	0.999843	0.000308031	63
K03521	0.962948	0.0134091	0.997893	0.00167788	52
K03522	0.924334	0.022589	0.998654	0.00113306	49
K03523	0.856407	0.0332383	1	0	46
K03524	0.948047	0.0241134	1	0	96
K03525	0.970141	0.0131226	1	0	42
K03526	0.980027	0.00582263	1	0	80
K03527	0.974691	0.0156456	1	0	79
K03528	0.836941	0.0635281	1	0	26
K03529	0.895754	0.0216842	0.999871	0.000253802	70
K03530	0.872549	0.0369213	0.996098	0.00569031	86
K03531	0.875567	0.0313738	1	0	100
K03532	0.974007	0.0122651	1	0	14
K03533	1	1.73442e-14	1	0	12
K03534	0.956474	0.0815477	0.977755	0.0435996	24
K03535	0.610326	0.0674813	1	0	18
K03536	0.903783	0.0310404	0.998819	0.00164756	100
K03543	0.910455	0.0243206	0.988758	0.0174447	35
K03544	0.989398	0.00376951	1	0	101
K03545	0.921984	0.0263331	0.998311	0.00331081	100
K03546	0.852883	0.0501202	1	0	43
K03547	0.976266	0.0246508	0.999148	0.00167045	40
K03548	0.852404	0.0278132	1	0	22
K03549	0.940418	0.0201414	0.983799	0.0213401	45
K03550	0.940162	0.0213016	1	0	101
K03551	0.989216	0.00426399	0.999175	0.00161716	101
K03553	0.962617	0.0101725	0.999898	0.000200163	102
K03554	0.96989	0.0173552	1	0	29
K03555	0.964072	0.0115529	0.999789	0.000413591	85
K03556	0.970304	0.00966915	1	0	20
K03557	0.97374	0.0295615	1	0	32
K03558	0.871594	0.0572637	1	0	46
K03559	0.922518	0.0430693	0.972205	0.0376055	52
K03560	0.94267	0.0504501	0.97575	0.0319353	38
K03561	0.917012	0.0271275	0.99136	0.0158357	47
K03562	0.961484	0.0331095	1	0	44
K03563	0.969962	0.027541	1	0	40
K03564	0.985659	0.0112095	1	0	73
K03565	0.979522	0.00994962	1	0	68
K03566	0.630609	0.102653	0.923875	0.0940278	22
K03567	0.999012	0.00193676	1	0	22
K03568	0.959251	0.0139231	0.977861	0.0255669	57
K03569	0.98947	0.00573392	1	0	63
K03570	0.931058	0.0165866	0.999796	0.000400327	68
K03571	0.930094	0.0382822	1	0	56
K03572	0.938535	0.0276619	1	0	83
K03573	0.963262	0.0463198	1	0	19
K03574	0.615265	0.0723684	0.983778	0.0183328	67
K03575	0.98302	0.00884457	0.999302	0.00136817	92
K03576	0.969914	0.0106436	1	0	28
K03577	1	5.4744e-14	1	0	22
K03578	0.978137	0.00808864	0.991077	0.0174897	33
K03579	0.90926	0.0539468	0.995855	0.00759067	34
K03580	0.985241	0.0137372	1	0	22
K03581	0.929652	0.0314267	0.997493	0.00481915	77
K03582	0.935613	0.0337675	1	0	49
K03583	0.909957	0.0607184	1	0	48
K03584	0.975762	0.0122178	0.999809	0.00037376	92
K03585	0.886246	0.0292661	0.98579	0.0194206	36
K03586	0.811679	0.0827249	1	0	32
K03587	0.968536	0.0174262	0.99406	0.0108913	75
K03588	0.887067	0.0243168	0.999363	0.000724952	101
K03589	0.916394	0.0214642	1	0	89
K03590	0.969642	0.0095509	1	0	80
K03591	0.796908	0.0322444	1	0	15
K03592	0.961498	0.0150571	0.990591	0.018441	53
K03593	0.952082	0.00988344	0.999921	0.000155198	73
K03594	0.982388	0.0211701	0.999466	0.00104701	48
K03595	0.968681	0.0182397	1	0	96
K03596	0.98295	0.00786428	0.990579	0.0182287	104
K03597	0.938143	0.0197937	1	0	23
K03598	0.989993	0.00646055	1	0	23
K03599	0.993791	0.00773489	1	0	30
K03600	0.918697	0.0300673	1	0	30
K03601	0.950121	0.00939935	0.998682	0.00223873	94
K03602	0.975726	0.016845	1	0	90
K03603	1	3.76856e-14	1	0	18
K03604	0.998363	0.000944882	1	0	18
K03605	0.82732	0.159642	1	0	16
K03606	0.869129	0.130647	1	0	18
K03607	0.801611	0.0440351	1	0	20
K03608	0.99188	0.0118885	1	0	45
K03609	0.972514	0.00576097	1	0	54
K03610	0.921444	0.0339035	1	0	53
K03611	0.941704	0.0270826	0.999956	8.626e-05	42
K03612	0.95342	0.0336771	1	0	27
K03613	0.874895	0.0517066	0.997685	0.00453704	27
K03614	0.931153	0.0426061	1	0	27
K03615	0.841431	0.0447213	1	0	25
K03616	0.936505	0.036081	1	0	30
K03617	0.955196	0.0305186	1	0	27
K03618	0.899298	0.160689	0.974545	0.0498909	12
K03619	1	1.05903e-14	1	0	11
K03620	0.933263	0.122228	1	0	16
K03621	0.943556	0.0178662	0.995946	0.00794595	80
K03623	1	1.80973e-14	1	0	16
K03624	0.94956	0.0250789	1	0	94
K03625	0.93064	0.02976	0.998427	0.00229146	101
K03628	0.964787	0.0169826	0.999898	0.00019943	84
K03629	0.976382	0.00900825	0.99868	0.00183496	85
K03630	0.981859	0.0100635	0.981798	0.0160721	68
K03631	0.941487	0.0155494	0.996804	0.00626484	90
K03632	0.944131	0.00815161	1	0	18
K03633	0.989962	0.00634199	1	0	18
K03634	0.961827	0.0109961	1	0	39
K03635	0.987911	0.00872911	1	0	57
K03636	0.990434	0.0131628	0.985887	0.0203639	52
K03637	0.967872	0.0176927	1	0	61
K03638	0.956887	0.0262397	1	0	36
K03639	0.980537	0.0107073	0.994024	0.01159	62
K03640	0.881699	0.0399104	1	0	49
K03641	0.992073	0.0065594	1	0	47
K03642	0.930396	0.0185027	0.971072	0.0145467	50
K03643	0.927594	0.0532488	1	0	37
K03644	0.990666	0.00544876	1	0	77
K03645	0.99504	0.00972222	1	0	18
K03646	0.501048	0.0666733	0.999554	0.000875	29
K03647	0.996686	0.00515518	0.951307	0.0413805	49
K03648	0.994605	0.00552256	1	0	89
K03649	1	2.38995e-14	1	0	12
K03650	0.957966	0.012914	0.999454	0.000800344	94
K03651	0.99686	0.00514893	1	0	26
K03652	0.994142	0.00813299	0.989579	0.0195644	43
K03654	0.986025	0.00559539	0.992627	0.0119936	64
K03655	0.972508	0.0100667	0.994838	0.00647546	91
K03656	0.948126	0.062594	1	0	33
K03657	0.971657	0.0127108	0.990204	0.0103167	102
K03658	0.99308	0.013564	1	0	17
K03664	0.965909	0.0139974	1	0	105
K03665	0.970731	0.00744356	0.996615	0.0061519	87
K03666	0.979182	0.0187056	1	0	53
K03667	0.969963	0.00879267	0.99842	0.00309678	59
K03668	0.57478	0.138644	1	0	15
K03669	0.966985	0.0283857	1	0	22
K03670	0.982991	0.0186247	1	0	20
K03671	0.972794	0.0168504	0.990961	0.010845	101
K03672	1	1.77184e-14	1	0	22
K03673	0.935049	0.0493969	1	0	34
K03674	1	1.14945e-14	1	0	18
K03675	1	1.87662e-14	1	0	16
K03676	0.97583	0.0208801	1	0	39
K03683	1	1.44994e-14	1	0	30
K03684	0.981628	0.00637677	1	0	53
K03685	0.972678	0.0089346	0.999317	0.00105293	105
K03686	0.894342	0.00855817	0.996624	0.00439721	103
K03687	0.844369	0.0421171	0.970338	0.0249476	104
K03688	0.979208	0.0126829	0.986803	0.0258667	43
K03690	0.95893	0.0263627	1	0	27
K03693	0.938066	0.0189484	1	0	13
K03694	0.963167	0.0384882	0.998539	0.00276766	42
K03695	0.968292	0.00513052	0.998793	0.00154823	86
K03696	0.960377	0.00851581	0.998148	0.00161286	57
K03697	0.970442	0.0089956	0.996813	0.00624642	17
K03698	0.97099	0.0266126	1	0	29
K03699	0.581861	0.130076	1	0	28
K03700	0.990682	0.0117496	0.983481	0.0298014	28
K03701	0.980414	0.0032582	0.999849	0.000208425	102
K03702	0.982834	0.00406626	1	0	102
K03703	0.981863	0.00492212	1	0	102
K03704	0.969833	0.0132485	0.982197	0.0120376	76
K03705	0.970962	0.0142421	1	0	67
K03706	0.973265	0.0139746	1	0	24
K03707	0.990781	0.0076847	0.985193	0.0214555	31
K03708	0.989059	0.0106406	1	0	25
K03709	0.983922	0.0105697	0.984858	0.0296778	32
K03710	0.951814	0.041904	0.983108	0.0185218	49
K03711	0.954635	0.0357466	0.980501	0.0246571	76
K03712	1	3.34054e-14	1	0	10
K03713	1	6.73199e-15	0.999263	0.00144436	23
K03717	0.939414	0.0954572	1	0	20
K03718	0.970688	0.0555519	1	0	23
K03719	0.63403	0.0666449	0.953535	0.0591473	35
K03720	0.977986	0.0239061	1	0	22
K03721	0.958366	0.0107962	0.990243	0.0137217	22
K03722	0.919736	0.0486488	0.995109	0.00664304	66
K03723	0.977329	0.0086324	0.999395	0.00118537	100
K03724	0.953881	0.0127299	0.999221	0.000731277	26
K03732	0.962243	0.0229336	1	0	28
K03733	0.955206	0.0297423	0.998152	0.00256891	72
K03734	0.9857	0.0156459	0.996983	0.00591269	64
K03735	0.978832	0.0130631	0.998779	0.000992356	21
K03736	0.982773	0.0156469	1	0	21
K03737	0.992901	0.00313731	1	0	31
K03739	0.987309	0.00827674	1	0	25
K03740	0.976367	0.00941358	1	0	25
K03741	0.625671	0.131528	0.985147	0.029112	21
K03742	0.973516	0.0131915	0.999041	0.00187973	55
K03743	0.934296	0.0515792	0.993462	0.00487043	45
K03744	0.979042	0.0126264	1	0	49
K03745	0.988911	0.0087012	1	0	33
K03746	0.663	0.0708308	1	0	26
K03747	0.987008	0.0158721	1	0	26
K03748	0.979807	0.0122703	1	0	21
K03749	0.761679	0.0458434	1	0	23
K03750	0.976269	0.00913722	0.99264	0.012516	63
K03752	0.976868	0.0206942	1	0	56
K03753	0.958052	0.0510007	1	0	38
K03755	0.930912	0.00625531	1	0	10
K03756	0.998155	0.00303257	1	0	16
K03757	0.962886	0.01204	1	0	13
K03758	0.934437	0.0111136	0.98204	0.0249097	39
K03759	0.959629	0.0616655	1	0	14
K03760	0.976949	0.0100276	0.989446	0.0206867	31
K03761	0.958502	0.029061	0.973779	0.0357732	33
K03762	0.874475	0.0938875	0.976364	0.0383086	29
K03763	0.990464	0.00327052	0.999974	5.0259e-05	31
K03764	0.999823	0.000135286	1	0	18
K03765	0.995698	0.00398371	1	0	11
K03767	0.663463	0.104333	1	0	45
K03768	0.906705	0.0449667	0.987612	0.0175346	75
K03769	0.930521	0.0564614	0.97041	0.0403721	32
K03770	0.892094	0.0644151	1	0	48
K03771	0.938173	0.0478848	1	0	43
K03772	0.841786	0.0659684	0.988568	0.0156345	32
K03773	0.955857	0.0184842	1	0	23
K03774	0.979592	0.0219089	1	0	21
K03775	0.831296	0.0510421	0.99724	0.0025987	39
K03776	0.946665	0.0225569	0.999147	0.00102269	17
K03777	0.981728	0.0135987	1	0	24
K03778	0.989378	0.0108779	1	0	39
K03779	0.998045	0.00253413	1	0	11
K03780	0.980769	0.0196842	1	0	11
K03781	0.990229	0.00432345	1	0	55
K03782	0.982369	0.00576238	1	0	34
K03783	0.996368	0.00478359	1	0	31
K03784	0.985789	0.0096632	1	0	54
K03785	0.999214	0.00154042	1	0	40
K03786	0.976808	0.0156412	1	0	55
K03787	0.99447	0.00502938	0.997071	0.00574071	60
K03788	0.886271	0.0566788	1	0	17
K03789	0.980269	0.0136081	1	0	82
K03790	0.987234	0.0100021	1	0	43
K03791	0.884094	0.134787	0.949553	0.0914016	10
K03796	0.933333	0.130667	1	0	15
K03797	0.969197	0.0121029	0.991373	0.0134442	75
K03798	0.959237	0.00633598	0.999174	0.00161971	104
K03799	0.933266	0.0165701	0.994897	0.00944274	73
K03800	0.972807	0.0176262	0.997334	0.00266143	57
K03801	0.971451	0.0168716	0.998235	0.00345935	63
K03803	0.802929	0.0657659	0.996479	0.00690141	20
K03804	0.998236	0.00345679	1	0	18
K03805	0.946391	0.0251149	1	0	12
K03806	1	2.16752e-14	1	0	25
K03807	0.956771	0.0196388	1	0	20
K03808	0.946295	0.034532	1	0	25
K03809	0.960906	0.0173812	0.971536	0.0293569	34
K03810	0.93958	0.0649997	0.999906	0.000102388	30
K03811	0.972525	0.0126936	1	0	41
K03812	0.967033	0.0646154	1	0	13
K03814	0.953155	0.0148592	0.994833	0.00706345	32
K03816	0.97794	0.0137516	1	0	32
K03817	0.963112	0.0508038	0.994398	0.0109804	21
K03818	0.993967	0.011825	1	0	13
K03819	1	3.16928e-14	1	0	10
K03820	0.933978	0.0357373	0.998544	0.00280104	60
K03821	0.938074	0.102526	0.972345	0.0542032	19
K03823	0.979737	0.0232283	0.985174	0.0211579	46
K03824	0.994665	0.00623962	0.993796	0.0121602	27
K03825	0.998248	0.00159653	1	0	18
K03826	0.986111	0.0272222	1	0	18
K03827	0.984641	0.0266987	1	0	21
K03828	0.910675	0.0987624	0.95	0.098	20
K03830	0.975558	0.0264878	1	0	18
K03831	0.996288	0.00727603	1	0	22
K03832	0.722932	0.0469253	0.970743	0.0357215	43
K03833	0.976	0.0172712	1	0	21
K03834	0.87158	0.0321182	0.958237	0.0566088	24
K03835	0.945195	0.0189022	1	0	22
K03837	0.773522	0.121638	0.966914	0.0447483	28
K03839	0.988437	0.0112292	1	0	40
K03840	1	5.43249e-15	1	0	16
K03841	0.984553	0.0103909	1	0	43
K03855	1	1.29783e-14	0.992267	0.00562619	13
K03856	0.990584	0.0102311	1	0	19
K03862	0.996241	0.00563631	1	0	11
K03863	0.985635	0.0158224	0.887621	0.112708	10
K03885	0.934685	0.0362312	0.987846	0.0170939	64
K03889	0.899916	0.058208	1	0	10
K03890	0.977443	0.0149251	1	0	10
K03891	0.900344	0.104431	1	0	11
K03892	0.558833	0.0870059	0.934578	0.0641442	50
K03893	0.925369	0.018688	1	0	25
K03919	0.97718	0.0162303	1	0	23
K03923	0.908754	0.0490373	0.977659	0.0302796	23
K03924	0.961108	0.0121022	0.999869	0.000256377	55
K03925	0.98503	0.0210179	1	0	62
K03926	0.934442	0.0378468	1	0	37
K03928	0.982361	0.0120515	1	0	16
K03929	0.956583	0.0409578	0.993791	0.00484622	22
K03930	0.984455	0.0222374	1	0	12
K03931	0.993769	0.00510718	1	0	10
K03932	0.953959	0.0209549	0.999427	0.00112214	12
K03933	0.975491	0.0153456	0.95831	0.0487921	16
K03969	0.931331	0.0293638	0.981597	0.0349269	27
K03970	0.740131	0.166897	1	0	16
K03971	1	8.61904e-15	1	0	12
K03972	0.615316	0.0980229	1	0	14
K03973	0.673814	0.0689901	1	0	16
K03974	0.964051	0.0143835	1	0	17
K03975	0.937899	0.0169158	1	0	44
K03976	0.989927	0.0197436	1	0	28
K03977	0.956089	0.0172317	0.999805	0.000301878	105
K03978	0.981196	0.0212205	0.997853	0.00420827	81
K03979	0.94685	0.0111544	1	0	104
K03980	0.878629	0.0293145	0.996811	0.00625123	71
K03981	0.964101	0.0284791	0.999833	0.000326527	33
K04013	0.996894	0.00608696	1	0	14
K04014	0.998851	0.00225287	0.99774	0.00442938	15
K04015	0.906696	0.0101798	1	0	14
K04016	0.872047	0.0214394	0.986398	0.0154934	12
K04017	0.869164	0.074763	1	0	10
K04018	0.958489	0.0813616	0.998217	0.00349376	11
K04019	0.98787	0.0237756	0.996708	0.00271318	12
K04023	0.971015	0.0239499	1	0	13
K04024	0.939005	0.0149678	1	0	10
K04025	0.886851	0.016303	1	0	10
K04026	1	2.76831e-14	1	0	14
K04028	0.939785	0.0791708	0.983288	0.00948571	11
K04029	1	3.17934e-15	0.998399	0.00241938	14
K04030	0.984614	0.0126068	1	0	13
K04031	0.982365	0.0128551	1	0	14
K04032	0.983217	0.0224382	1	0	11
K04033	0.949438	0.0991011	1	0	10
K04041	0.997381	0.00352632	1	0	14
K04042	0.980705	0.0146944	0.999956	8.54031e-05	90
K04043	0.898201	0.0270876	0.994244	0.00988885	104
K04044	0.933784	0.0302319	0.980173	0.0355109	29
K04046	0.990463	0.00551578	1	0	25
K04047	0.990741	0.00603404	0.992448	0.0133134	74
K04058	0.918494	0.0178806	1	0	16
K04061	0.964583	0.0518117	1	0	16
K04062	0.613832	0.0882814	1	0	15
K04063	1	4.60878e-15	1	0	19
K04064	1	5.60628e-14	1	0	13
K04065	0.494095	0.134644	1	0	16
K04066	0.974566	0.0103013	0.994927	0.00821942	97
K04067	0.975843	0.0255629	1	0	16
K04068	0.994493	0.00501149	1	0	47
K04069	0.98489	0.00506692	0.99083	0.0176679	55
K04072	0.967116	0.0212697	1	0	43
K04073	0.991921	0.0145836	1	0	10
K04074	0.923795	0.037934	1	0	30
K04075	0.949522	0.0155109	0.995146	0.00951456	103
K04077	0.929675	0.00864095	0.995839	0.00486502	103
K04078	0.933686	0.0402155	0.99619	0.00540678	102
K04079	0.963858	0.0281729	1	0	64
K04080	0.968725	0.0412308	0.974321	0.041208	28
K04081	1	4.08207e-14	1	0	13
K04082	0.915495	0.0601796	1	0	29
K04083	0.964631	0.0086829	0.993654	0.0098967	71
K04084	0.911488	0.0222024	1	0	33
K04085	0.950782	0.0633877	1	0	33
K04086	0.984047	0.0132595	1	0	14
K04087	0.943804	0.0200497	1	0	40
K04088	0.859898	0.0287145	1	0	40
K04091	0.972645	0.0376488	0.94629	0.0611041	22
K04093	0.949894	0.053661	1	0	24
K04094	0.989054	0.00853201	0.999852	0.000289853	37
K04095	0.968935	0.017297	0.999821	0.000350188	29
K04096	0.970097	0.0097895	0.994743	0.00725593	88
K04097	0.985657	0.0192062	1	0	16
K04103	0.960709	0.056924	1	0	17
K04333	0.948921	0.0500333	1	0	11
K04335	0.997543	0.00481572	1	0	11
K04336	1	6.54939e-15	1	0	10
K04337	0.99373	0.0122884	1	0	11
K04338	0.853018	0.061723	1	0	11
K04477	0.977784	0.00970518	1	0	22
K04485	0.962305	0.00844565	0.999928	0.000141356	92
K04486	0.92431	0.135243	0.944591	0.108602	14
K04487	0.960048	0.0164736	0.986224	0.0157166	93
K04488	0.947067	0.0378201	1	0	74
K04516	0.923651	0.066801	1	0	14
K04517	0.973615	0.0139566	1	0	43
K04518	0.972279	0.0315681	1	0	41
K04561	0.955067	0.0236609	0.9834	0.032537	14
K04562	0.969265	0.0220163	1	0	20
K04564	0.983643	0.00650932	1	0	93
K04565	0.961061	0.0203055	0.979103	0.0248365	40
K04566	0.99349	0.00666423	1	0	12
K04567	0.976411	0.0108276	0.999928	0.000141782	96
K04568	0.987731	0.0144641	1	0	34
K04651	0.988829	0.0151951	1	0	21
K04652	0.954645	0.0534176	0.993766	0.00681635	22
K04653	0.977621	0.024567	0.960745	0.0769391	23
K04654	0.994611	0.00647814	1	0	22
K04655	0.94448	0.0812575	1	0	24
K04656	0.949358	0.0810358	1	0	24
K04691	0.940251	0.0198333	1	0	21
K04719	0.865644	0.107498	1	0	14
K04744	0.971187	0.0428715	0.997901	0.00337272	42
K04748	0.991543	0.0116738	1	0	10
K04749	0.580968	0.13022	1	0	13
K04750	1	5.27901e-15	0.975862	0.0316903	41
K04751	0.875899	0.0549191	0.995003	0.00979342	53
K04752	0.746661	0.102964	0.998607	0.0026799	25
K04753	0.661978	0.0785466	1	0	16
K04754	0.952682	0.0210438	1	0	34
K04755	0.991912	0.00949028	0.986486	0.0264865	37
K04756	0.952083	0.0412551	1	0	12
K04757	0.539481	0.139731	1	0	13
K04758	0.96055	0.0441913	1	0	51
K04759	0.960122	0.0205147	1	0	54
K04760	0.986152	0.0128678	1	0	29
K04761	0.965364	0.0436972	0.988613	0.0212523	45
K04762	0.923317	0.0590701	0.986708	0.0260523	37
K04763	0.971748	0.0160677	0.974182	0.0215937	82
K04764	0.967725	0.0478804	1	0	42
K04765	0.950387	0.0129352	1	0	32
K04767	0.97116	0.0509707	0.999516	0.000949612	16
[truncated: 1,427 more rows]
