# Supplementary material for: Comparative Analysis of Functional Metagenomic Annotation and the Mappability of Short Reads
Source: PLoS One. 2014 Aug 22;9(8):e105776. doi: 10.1371/journal.pone.0105776 (PMC4141809; doi:10.1371/journal.pone.0105776)
Supplement: Table S6 — The Jensen-Shannon distance between KO or pathway abundance profiles for different samples and for the same sample annotated with different annotation protocols. (XLS) [file pone.0105776.s011.xls]

## Sheet: Pathway Sample JSD
Protocol	Mean JSD	Std JSD	95% Conf. JSD
highestGenes	0.0823135	0.0327456	0.00626346
highestKOs	0.078673	0.0282995	0.00541303
top20	0.0797643	0.0319373	0.00610885
normByKOtop20	0.0835262	0.0335691	0.00642098

## Sheet: Pathway Protocol JSD
Protocol	Protocol	Mean JSD	Std JSD	95% Conf. JSD
highestGenes	highestKOs	0.0755729	0.0100847	0.00510357
highestGenes	top20	0.0148618	0.00348059	0.00176142
highestGenes	normByKOtop20	0.0459679	0.00682708	0.00345498
highestKOs	top20	0.0693445	0.0107705	0.0054506
highestKOs	normByKOtop20	0.0721328	0.012342	0.00624592
top20	normByKOtop20	0.0438292	0.007709	0.00390129

## Sheet: KO Sample JSD
Protocol	Mean JSD	Std JSD	95% Conf. JSD
highestGenes	0.204247	0.0725009	0.0138677
highestKOs	0.198817	0.0666455	0.0127477
top20	0.196847	0.0711052	0.0136007
normByKOtop20	0.200779	0.0714738	0.0136713

## Sheet: KO Protocol JSD
Protocol	Protocol	Mean JSD	Std JSD	95% Conf. JSD
highestGenes	highestKOs	0.142409	0.0129035	0.00653005
highestGenes	top20	0.0482594	0.00795531	0.00402594
highestGenes	normByKOtop20	0.10566	0.00969162	0.00490464
highestKOs	top20	0.126715	0.012375	0.00626261
highestKOs	normByKOtop20	0.11603	0.015225	0.00770489
top20	normByKOtop20	0.0864081	0.00707553	0.00358071
