# Supplementary material for: Comparative Analysis of Functional Metagenomic Annotation and the Mappability of Short Reads
Source: PLoS One. 2014 Aug 22;9(8):e105776. doi: 10.1371/journal.pone.0105776 (PMC4141809; doi:10.1371/journal.pone.0105776)
Supplement: Table S7 — Pathways and KOs enriched between HMP stool samples annotated with different functional annotation protocols. A ‘1’ indicates enrichment (FDR<0.05) and ‘0’ indicates no enrichment. (XLS) [file pone.0105776.s012.xls]

## Sheet: HMP DA Pathways
Pathway	Description	highestGenes-highestKOs	highestGenes-top20	highestGenes-normByKOtop20	highestKOs-top20	highestKOs-normByKOtop20	top20-normByKOtop20
ko00010	Glycolysis / Gluconeogenesis	1	1	1	1	1	1
ko00020	Citrate cycle (TCA cycle)	1	1	0	1	1	1
ko00030	Pentose phosphate pathway	1	1	1	1	1	1
ko00040	Pentose and glucuronate interconversions	1	0	0	1	1	1
ko00051	Fructose and mannose metabolism	0	1	1	1	1	1
ko00052	Galactose metabolism	1	1	1	1	1	1
ko00053	Ascorbate and aldarate metabolism	1	0	0	1	1	1
ko00061	Fatty acid biosynthesis	1	0	1	1	0	1
ko00062	Fatty acid elongation	1	1	1	0	1	1
ko00071	Fatty acid metabolism	1	1	1	1	1	1
ko00072	Synthesis and degradation of ketone bodies	1	1	0	1	1	0
ko00073	Cutin, suberine and wax biosynthesis	1	0	1	1	1	1
ko00100	Steroid biosynthesis	1	1	1	0	1	1
ko00120	Primary bile acid biosynthesis	0	1	1	1	1	1
ko00121	Secondary bile acid biosynthesis	0	1	1	1	1	1
ko00130	Ubiquinone and other terpenoid-quinone biosynthesis	1	1	1	1	1	1
ko00140	Steroid hormone biosynthesis	1	0	1	1	1	1
ko00190	Oxidative phosphorylation	1	1	1	0	1	1
ko00195	Photosynthesis	1	1	1	1	1	1
ko00230	Purine metabolism	1	0	1	1	1	1
ko00232	Caffeine metabolism	1	1	1	0	1	1
ko00240	Pyrimidine metabolism	1	1	1	1	1	1
ko00250	Alanine, aspartate and glutamate metabolism	0	1	1	1	1	1
ko00253	Tetracycline biosynthesis	0	1	1	0	1	1
ko00260	Glycine, serine and threonine metabolism	1	0	1	1	1	1
ko00270	Cysteine and methionine metabolism	1	1	1	1	1	1
ko00280	Valine, leucine and isoleucine degradation	1	1	1	1	1	1
ko00281	Geraniol degradation	1	0	1	1	1	1
ko00290	Valine, leucine and isoleucine biosynthesis	1	1	1	1	1	1
ko00300	Lysine biosynthesis	1	0	1	1	1	1
ko00310	Lysine degradation	1	1	1	1	1	1
ko00311	Penicillin and cephalosporin biosynthesis	1	1	0	1	1	1
ko00312	beta-Lactam resistance	1	1	1	1	1	1
ko00330	Arginine and proline metabolism	1	1	1	0	0	1
ko00340	Histidine metabolism	1	1	0	1	1	1
ko00350	Tyrosine metabolism	1	0	1	1	1	1
ko00351	DDT degradation	1	1	0	1	1	1
ko00360	Phenylalanine metabolism	1	1	1	1	1	1
ko00361	Chlorocyclohexane and chlorobenzene degradation	1	0	1	1	0	1
ko00362	Benzoate degradation	1	1	1	1	1	1
ko00363	Bisphenol degradation	1	1	1	1	1	1
ko00364	Fluorobenzoate degradation	1	1	1	1	0	1
ko00380	Tryptophan metabolism	0	1	0	0	1	1
ko00400	Phenylalanine, tyrosine and tryptophan biosynthesis	1	1	1	1	1	1
ko00401	Novobiocin biosynthesis	1	1	1	1	1	1
ko00402	Benzoxazinoid biosynthesis	0	1	1	1	1	1
ko00410	beta-Alanine metabolism	1	1	0	0	0	1
ko00430	Taurine and hypotaurine metabolism	1	0	1	1	1	1
ko00440	Phosphonate and phosphinate metabolism	1	1	1	1	1	0
ko00450	Selenocompound metabolism	1	1	1	1	1	1
ko00460	Cyanoamino acid metabolism	1	1	1	1	1	1
ko00471	D-Glutamine and D-glutamate metabolism	1	1	1	1	1	1
ko00472	D-Arginine and D-ornithine metabolism	0	1	1	0	0	1
ko00473	D-Alanine metabolism	1	0	1	1	1	1
ko00480	Glutathione metabolism	1	1	0	1	1	1
ko00500	Starch and sucrose metabolism	1	0	1	1	1	1
ko00510	N-Glycan biosynthesis	0	1	1	1	1	1
ko00511	Other glycan degradation	1	1	1	1	1	1
ko00512	Mucin type O-Glycan biosynthesis	1	0	1	1	0	1
ko00513	Various types of N-glycan biosynthesis	1	1	1	1	1	1
ko00514	Other types of O-glycan biosynthesis	1	1	1	1	1	1
ko00520	Amino sugar and nucleotide sugar metabolism	1	1	0	1	1	1
ko00521	Streptomycin biosynthesis	1	1	1	1	1	1
ko00522	Biosynthesis of 12-, 14- and 16-membered macrolides	0	0	0	0	0	1
ko00523	Polyketide sugar unit biosynthesis	1	1	1	1	1	1
ko00524	Butirosin and neomycin biosynthesis	1	1	1	1	1	1
ko00531	Glycosaminoglycan degradation	1	0	1	1	1	1
ko00532	Glycosaminoglycan biosynthesis - chondroitin sulfate	1	1	1	1	1	1
ko00533	Glycosaminoglycan biosynthesis - keratan sulfate	0	0	1	0	1	1
ko00534	Glycosaminoglycan biosynthesis - heparan sulfate	0	0	0	0	1	1
ko00540	Lipopolysaccharide biosynthesis	1	1	1	1	1	1
ko00550	Peptidoglycan biosynthesis	1	0	1	1	1	1
ko00561	Glycerolipid metabolism	1	1	1	1	1	1
ko00562	Inositol phosphate metabolism	1	0	0	1	1	0
ko00563	Glycosylphosphatidylinositol(GPI)-anchor biosynthesis	1	1	1	1	0	1
ko00564	Glycerophospholipid metabolism	1	0	0	1	1	1
ko00565	Ether lipid metabolism	0	1	1	0	1	1
ko00590	Arachidonic acid metabolism	1	1	1	1	1	0
ko00591	Linoleic acid metabolism	1	1	1	1	1	1
ko00592	alpha-Linolenic acid metabolism	1	1	1	1	1	1
ko00600	Sphingolipid metabolism	1	1	1	0	1	1
ko00601	Glycosphingolipid biosynthesis - lacto and neolacto series	1	1	1	1	0	1
ko00603	Glycosphingolipid biosynthesis - globo series	1	1	1	1	1	0
ko00604	Glycosphingolipid biosynthesis - ganglio series	1	0	1	1	1	1
ko00620	Pyruvate metabolism	1	1	1	1	1	1
ko00623	Toluene degradation	1	1	0	1	1	1
ko00624	Polycyclic aromatic hydrocarbon degradation	1	0	1	1	1	1
ko00625	Chloroalkane and chloroalkene degradation	1	1	1	1	1	1
ko00626	Naphthalene degradation	1	1	1	1	0	1
ko00627	Aminobenzoate degradation	1	0	1	1	1	1
ko00630	Glyoxylate and dicarboxylate metabolism	1	1	1	1	1	1
ko00633	Nitrotoluene degradation	1	1	0	1	1	1
ko00640	Propanoate metabolism	1	1	1	1	1	1
ko00642	Ethylbenzene degradation	1	1	1	1	1	1
ko00643	Styrene degradation	1	1	0	1	1	1
ko00650	Butanoate metabolism	1	1	1	1	0	1
ko00660	C5-Branched dibasic acid metabolism	1	1	1	1	0	1
ko00670	One carbon pool by folate	1	1	1	1	0	1
ko00680	Methane metabolism	1	0	1	1	1	1
ko00710	Carbon fixation in photosynthetic organisms	1	0	1	1	1	1
ko00720	Carbon fixation pathways in prokaryotes	1	1	1	1	1	1
ko00730	Thiamine metabolism	1	1	1	1	1	1
ko00740	Riboflavin metabolism	1	1	1	1	1	1
ko00750	Vitamin B6 metabolism	1	1	1	1	1	1
ko00760	Nicotinate and nicotinamide metabolism	1	1	1	1	1	1
ko00770	Pantothenate and CoA biosynthesis	1	1	1	1	1	1
ko00780	Biotin metabolism	1	1	0	1	1	1
ko00785	Lipoic acid metabolism	1	0	1	1	1	1
ko00790	Folate biosynthesis	1	0	1	1	1	1
ko00791	Atrazine degradation	1	1	1	1	0	1
ko00830	Retinol metabolism	1	1	1	1	1	1
ko00860	Porphyrin and chlorophyll metabolism	1	0	0	1	1	1
ko00900	Terpenoid backbone biosynthesis	1	1	1	1	1	1
ko00901	Indole alkaloid biosynthesis	0	1	1	1	1	1
ko00903	Limonene and pinene degradation	1	1	1	1	1	1
ko00904	Diterpenoid biosynthesis	0	0	1	1	0	1
ko00905	Brassinosteroid biosynthesis	1	1	1	1	1	1
ko00906	Carotenoid biosynthesis	1	1	1	1	1	1
ko00908	Zeatin biosynthesis	1	0	1	1	1	1
ko00909	Sesquiterpenoid and triterpenoid biosynthesis	1	0	1	1	1	1
ko00910	Nitrogen metabolism	1	1	1	1	1	1
ko00920	Sulfur metabolism	1	1	1	1	1	1
ko00930	Caprolactam degradation	1	1	1	1	1	1
ko00940	Phenylpropanoid biosynthesis	1	1	1	1	1	1
ko00941	Flavonoid biosynthesis	1	1	1	1	1	1
ko00944	Flavone and flavonol biosynthesis	1	1	1	1	1	1
ko00945	Stilbenoid, diarylheptanoid and gingerol biosynthesis	1	1	1	1	1	1
ko00950	Isoquinoline alkaloid biosynthesis	1	1	1	1	1	1
ko00960	Tropane, piperidine and pyridine alkaloid biosynthesis	1	1	0	1	1	0
ko00965	Betalain biosynthesis	1	1	1	1	1	1
ko00966	Glucosinolate biosynthesis	1	0	1	0	0	1
ko00970	Aminoacyl-tRNA biosynthesis	1	1	1	1	1	1
ko00980	Metabolism of xenobiotics by cytochrome P450	1	1	1	1	1	1
ko00981	Insect hormone biosynthesis	0	0	1	1	0	1
ko00982	Drug metabolism - cytochrome P450	1	1	1	1	1	1
ko00983	Drug metabolism - other enzymes	0	1	1	0	0	1
ko00984	Steroid degradation	1	1	1	1	1	1
ko01040	Biosynthesis of unsaturated fatty acids	1	1	1	1	0	1
ko01051	Biosynthesis of ansamycins	1	0	1	1	1	1
ko01053	Biosynthesis of siderophore group nonribosomal peptides	1	1	1	1	1	1
ko01055	Biosynthesis of vancomycin group antibiotics	1	0	0	1	1	0
ko01056	Biosynthesis of type II polyketide backbone	0	1	1	1	1	1
ko01057	Biosynthesis of type II polyketide products	0	0	1	0	1	1
ko02010	ABC transporters	1	0	1	1	1	1
ko02020	Two-component system	1	1	1	1	1	1
ko02030	Bacterial chemotaxis	1	0	1	1	1	1
ko02040	Flagellar assembly	1	0	1	1	1	1
ko02060	Phosphotransferase system (PTS)	1	1	1	1	1	1
ko03008	Ribosome biogenesis in eukaryotes	1	1	0	1	1	1
ko03010	Ribosome	1	1	1	1	1	1
ko03013	RNA transport	1	1	0	1	1	0
ko03015	mRNA surveillance pathway	1	1	1	1	1	1
ko03018	RNA degradation	1	0	1	1	1	1
ko03020	RNA polymerase	1	1	0	1	1	1
ko03022	Basal transcription factors	1	1	1	1	0	1
ko03030	DNA replication	1	1	1	1	1	1
ko03040	Spliceosome	1	1	1	1	0	1
ko03050	Proteasome	1	1	1	1	1	1
ko03060	Protein export	1	1	1	1	0	1
ko03070	Bacterial secretion system	0	1	0	1	0	1
ko03320	PPAR signaling pathway	1	0	1	1	1	1
ko03410	Base excision repair	1	0	1	1	1	1
ko03420	Nucleotide excision repair	1	1	1	1	1	1
ko03430	Mismatch repair	1	1	1	1	1	1
ko03440	Homologous recombination	1	1	1	1	1	1
ko03450	Non-homologous end-joining	1	1	1	0	1	0
ko03460	Fanconi anemia pathway	1	1	1	0	1	1
ko04010	MAPK signaling pathway	1	1	1	1	0	1
ko04011	MAPK signaling pathway - yeast	0	1	1	1	1	1
ko04012	ErbB signaling pathway	1	1	1	1	0	1
ko04013	MAPK signaling pathway - fly	1	1	1	1	0	1
ko04020	Calcium signaling pathway	1	1	1	1	0	1
ko04060	Cytokine-cytokine receptor interaction	1	0	1	1	1	1
ko04062	Chemokine signaling pathway	1	1	1	1	0	1
ko04064	NF-kappa B signaling pathway	1	1	1	1	0	1
ko04070	Phosphatidylinositol signaling system	1	1	1	1	1	1
ko04075	Plant hormone signal transduction	1	1	1	1	1	1
ko04080	Neuroactive ligand-receptor interaction	1	1	1	0	1	1
ko04110	Cell cycle	1	1	1	1	1	1
ko04111	Cell cycle - yeast	1	0	1	1	0	1
ko04112	Cell cycle - Caulobacter	0	0	1	0	1	1
ko04113	Meiosis - yeast	1	1	1	1	1	1
ko04114	Oocyte meiosis	1	1	1	1	0	1
ko04115	p53 signaling pathway	1	1	1	1	1	1
ko04120	Ubiquitin mediated proteolysis	1	1	1	1	1	1
ko04122	Sulfur relay system	1	0	0	1	1	1
ko04130	SNARE interactions in vesicular transport	0	0	1	0	1	1
ko04140	Regulation of autophagy	1	1	1	1	0	1
ko04141	Protein processing in endoplasmic reticulum	1	1	0	1	1	1
ko04142	Lysosome	1	1	1	1	1	1
ko04144	Endocytosis	1	1	1	1	1	1
ko04145	Phagosome	1	1	1	0	1	1
ko04146	Peroxisome	1	0	1	1	1	1
ko04150	mTOR signaling pathway	1	1	1	1	0	1
ko04210	Apoptosis	1	1	1	1	1	1
ko04260	Cardiac muscle contraction	1	1	1	0	1	1
ko04270	Vascular smooth muscle contraction	1	1	1	1	0	1
ko04310	Wnt signaling pathway	1	1	1	1	0	1
ko04320	Dorso-ventral axis formation	1	1	1	1	0	1
ko04330	Notch signaling pathway	1	1	1	1	0	1
ko04340	Hedgehog signaling pathway	1	0	1	1	0	1
ko04350	TGF-beta signaling pathway	1	1	1	1	0	1
ko04360	Axon guidance	1	1	1	1	0	1
ko04370	VEGF signaling pathway	1	1	1	1	0	1
ko04380	Osteoclast differentiation	1	1	1	1	1	1
ko04510	Focal adhesion	1	1	1	1	1	1
ko04512	ECM-receptor interaction	1	1	1	1	1	1
ko04514	Cell adhesion molecules (CAMs)	1	1	1	1	1	1
ko04520	Adherens junction	1	1	1	1	0	1
ko04530	Tight junction	1	1	1	1	0	1
ko04540	Gap junction	1	1	1	1	0	1
ko04610	Complement and coagulation cascades	0	1	1	1	1	1
ko04612	Antigen processing and presentation	0	1	1	0	0	1
ko04614	Renin-angiotensin system	1	1	1	0	1	1
ko04620	Toll-like receptor signaling pathway	1	1	1	1	0	1
ko04621	NOD-like receptor signaling pathway	0	1	1	0	0	1
ko04622	RIG-I-like receptor signaling pathway	1	1	1	0	0	1
ko04623	Cytosolic DNA-sensing pathway	1	1	1	1	1	1
ko04626	Plant-pathogen interaction	1	0	1	1	1	1
ko04630	Jak-STAT signaling pathway	1	1	1	1	0	1
ko04640	Hematopoietic cell lineage	1	1	1	0	1	1
ko04650	Natural killer cell mediated cytotoxicity	1	1	1	1	0	1
ko04660	T cell receptor signaling pathway	1	1	1	1	0	1
ko04662	B cell receptor signaling pathway	1	1	1	1	0	1
ko04664	Fc epsilon RI signaling pathway	1	1	1	1	0	1
ko04666	Fc gamma R-mediated phagocytosis	1	1	1	1	1	1
ko04670	Leukocyte transendothelial migration	1	1	1	1	1	1
ko04710	Circadian rhythm - mammal	1	0	1	1	1	1
ko04711	Circadian rhythm - fly	1	1	1	1	1	1
ko04712	Circadian rhythm - plant	1	1	1	1	0	1
ko04720	Long-term potentiation	1	1	1	1	0	1
ko04721	Synaptic vesicle cycle	1	1	1	1	1	0
ko04722	Neurotrophin signaling pathway	1	1	1	1	0	1
ko04723	Retrograde endocannabinoid signaling	1	1	1	1	0	1
ko04724	Glutamatergic synapse	1	1	1	1	1	1
ko04725	Cholinergic synapse	1	0	1	1	0	1
ko04726	Serotonergic synapse	1	1	1	1	0	1
ko04727	GABAergic synapse	1	1	1	1	0	1
ko04728	Dopaminergic synapse	1	1	1	1	0	1
ko04730	Long-term depression	1	1	1	1	0	1
ko04740	Olfactory transduction	1	0	1	1	1	1
ko04742	Taste transduction	1	1	1	1	0	1
ko04744	Phototransduction	1	1	1	1	0	1
ko04745	Phototransduction - fly	1	1	1	1	0	1
ko04810	Regulation of actin cytoskeleton	1	1	1	1	1	1
ko04910	Insulin signaling pathway	0	1	1	0	0	1
ko04912	GnRH signaling pathway	1	1	1	1	0	1
ko04914	Progesterone-mediated oocyte maturation	0	1	1	0	0	1
ko04916	Melanogenesis	1	1	1	1	0	1
ko04920	Adipocytokine signaling pathway	1	1	1	1	1	1
ko04930	Type II diabetes mellitus	1	0	1	1	1	1
ko04940	Type I diabetes mellitus	1	0	0	1	1	1
ko04950	Maturity onset diabetes of the young	1	1	1	1	0	1
ko04960	Aldosterone-regulated sodium reabsorption	1	1	1	1	0	1
ko04961	Endocrine and other factor-regulated calcium reabsorption	1	1	1	1	1	1
ko04962	Vasopressin-regulated water reabsorption	1	1	1	1	0	1
ko04964	Proximal tubule bicarbonate reclamation	1	1	1	1	1	0
ko04966	Collecting duct acid secretion	1	1	1	1	1	1
ko04970	Salivary secretion	1	1	1	1	1	1
ko04971	Gastric acid secretion	1	1	1	1	1	1
ko04972	Pancreatic secretion	1	1	1	1	0	1
ko04973	Carbohydrate digestion and absorption	1	1	1	1	1	1
ko04974	Protein digestion and absorption	1	0	1	1	1	1
ko04975	Fat digestion and absorption	0	1	1	1	1	1
ko04976	Bile secretion	1	1	1	1	1	1
ko04977	Vitamin digestion and absorption	1	1	1	1	1	1
ko04978	Mineral absorption	0	1	1	0	1	1
ko05010	Alzheimer's disease	1	1	1	1	1	1
ko05012	Parkinson's disease	1	1	1	1	1	1
ko05014	Amyotrophic lateral sclerosis (ALS)	1	1	1	1	1	1
ko05016	Huntington's disease	1	1	0	1	1	1
ko05020	Prion diseases	0	1	1	0	0	1
ko05030	Cocaine addiction	1	1	1	1	1	1
ko05031	Amphetamine addiction	1	1	1	1	0	1
ko05032	Morphine addiction	1	0	1	1	1	1
ko05033	Nicotine addiction	1	0	1	1	1	1
ko05034	Alcoholism	1	1	1	1	0	1
ko05100	Bacterial invasion of epithelial cells	1	1	1	1	0	1
ko05110	Vibrio cholerae infection	1	1	1	0	1	0
ko05111	Vibrio cholerae pathogenic cycle	1	1	1	1	1	1
ko05120	Epithelial cell signaling in Helicobacter pylori infection	1	0	1	1	1	1
ko05130	Pathogenic Escherichia coli infection	1	0	1	1	1	1
ko05131	Shigellosis	1	1	1	1	0	1
ko05132	Salmonella infection	1	0	0	1	1	0
ko05133	Pertussis	1	0	1	1	1	1
ko05134	Legionellosis	1	1	0	1	1	1
ko05140	Leishmaniasis	1	1	1	1	0	1
ko05142	Chagas disease (American trypanosomiasis)	1	1	1	1	0	1
ko05143	African trypanosomiasis	1	1	1	1	0	1
ko05144	Malaria	1	1	1	1	0	1
ko05145	Toxoplasmosis	1	1	1	1	0	1
ko05146	Amoebiasis	1	1	0	1	1	1
ko05150	Staphylococcus aureus infection	1	1	1	1	1	1
ko05152	Tuberculosis	1	0	0	1	1	1
ko05160	Hepatitis C	1	1	1	1	0	1
ko05162	Measles	1	1	1	1	0	1
ko05164	Influenza A	1	1	1	1	0	1
ko05166	HTLV-I infection	1	1	1	0	1	1
ko05168	Herpes simplex infection	1	1	1	1	0	1
ko05169	Epstein-Barr virus infection	1	1	1	1	0	1
ko05200	Pathways in cancer	0	1	0	0	0	1
ko05202	Transcriptional misregulation in cancer	1	1	1	1	0	1
ko05210	Colorectal cancer	1	1	1	0	0	1
ko05211	Renal cell carcinoma	0	0	0	0	0	1
ko05212	Pancreatic cancer	1	1	1	1	0	1
ko05213	Endometrial cancer	1	1	1	0	0	1
ko05214	Glioma	1	1	1	1	0	1
ko05215	Prostate cancer	0	0	0	1	0	0
ko05216	Thyroid cancer	1	1	1	1	0	1
ko05217	Basal cell carcinoma	1	1	1	1	1	1
ko05218	Melanoma	1	1	1	1	0	1
ko05219	Bladder cancer	1	1	1	1	0	1
ko05220	Chronic myeloid leukemia	1	1	1	1	0	1
ko05221	Acute myeloid leukemia	1	1	1	1	0	1
ko05222	Small cell lung cancer	1	1	1	1	1	1
ko05223	Non-small cell lung cancer	1	1	1	1	0	1
ko05320	Autoimmune thyroid disease	1	0	1	1	1	1
ko05322	Systemic lupus erythematosus	1	1	1	1	0	1
ko05323	Rheumatoid arthritis	1	1	1	1	1	1
ko05330	Allograft rejection	1	0	1	1	1	1
ko05332	Graft-versus-host disease	1	0	1	1	1	1
ko05340	Primary immunodeficiency	1	0	1	1	1	1
ko05410	Hypertrophic cardiomyopathy (HCM)	1	1	1	1	0	1
ko05412	Arrhythmogenic right ventricular cardiomyopathy (ARVC)	1	0	1	1	0	1
ko05414	Dilated cardiomyopathy	1	0	1	1	1	1
ko05416	Viral myocarditis	1	1	1	1	1	1

## Sheet: HMP DA KOs
KO	highestGenes-highestKOs	highestGenes-top20	highestGenes-normByKOtop20	highestKOs-top20	highestKOs-normByKOtop20	top20-normByKOtop20
K00001	1	1	1	1	1	1
K00002	1	1	1	1	1	1
K00003	1	1	0	1	1	1
K00004	1	1	1	1	1	1
K00005	0	1	1	0	0	1
K00006	0	0	1	0	1	0
K00007	0	0	0	1	1	0
K00008	0	0	1	1	1	1
K00009	1	1	1	1	1	1
K00010	1	1	1	1	0	1
K00011	1	1	1	1	1	1
K00012	0	1	1	1	1	1
K00013	1	1	1	1	0	1
K00014	1	1	1	1	1	1
K00015	1	1	1	1	1	1
K00016	1	1	1	1	0	1
K00018	0	1	1	1	1	1
K00019	1	1	1	1	0	1
K00020	1	1	1	1	1	1
K00022	0	1	1	0	1	1
K00023	1	1	1	0	1	1
K00024	1	0	1	1	1	1
K00025	0	0	0	0	0	1
K00027	1	1	1	0	0	1
K00028	1	1	1	0	0	0
K00029	1	0	1	1	1	1
K00030	1	1	1	1	1	1
K00031	1	1	1	1	0	1
K00032	1	1	1	1	0	1
K00033	1	1	1	1	1	1
K00034	1	0	1	1	0	1
K00036	1	1	1	1	1	1
K00038	1	1	1	1	1	1
K00039	0	0	1	0	0	1
K00040	1	1	1	1	1	1
K00041	1	1	1	1	1	1
K00042	1	1	1	1	0	1
K00043	1	1	1	1	1	1
K00044	1	1	1	0	1	1
K00045	1	0	0	0	0	0
K00046	1	1	1	1	1	1
K00048	1	1	1	1	1	1
K00049	0	0	1	0	1	1
K00050	1	1	1	1	1	1
K00051	0	1	1	1	0	1
K00052	1	1	1	1	1	1
K00053	1	1	1	1	1	1
K00054	1	1	1	1	1	1
K00055	1	1	1	1	1	1
K00057	1	1	1	1	1	1
K00058	0	1	0	1	0	1
K00059	1	1	1	1	1	1
K00060	0	1	0	1	0	1
K00062	1	1	1	1	1	1
K00063	1	0	1	1	1	1
K00064	1	1	1	1	1	1
K00065	1	0	1	1	1	1
K00066	1	0	1	1	1	1
K00067	1	1	1	1	1	1
K00068	1	1	1	1	1	1
K00069	1	1	1	0	1	1
K00073	0	1	0	0	0	1
K00074	1	1	1	1	1	1
K00075	1	0	1	1	1	1
K00076	1	1	0	1	1	1
K00077	1	1	1	0	1	1
K00078	1	1	1	1	1	1
K00079	0	0	1	0	1	1
K00082	1	1	1	1	1	1
K00083	1	0	1	0	1	1
K00085	0	1	1	0	1	1
K00086	1	1	1	0	1	1
K00087	0	1	1	1	1	1
K00088	1	1	1	1	1	1
K00090	1	1	1	1	1	1
K00091	0	0	1	0	1	1
K00094	1	1	1	1	0	1
K00096	1	0	0	1	1	1
K00097	1	0	1	1	1	1
K00098	1	1	1	0	0	1
K00099	1	1	1	1	1	1
K00100	1	1	1	1	1	1
K00101	1	1	1	1	1	1
K00102	1	1	1	1	1	1
K00104	0	1	1	1	1	1
K00105	1	0	1	1	1	1
K00106	1	1	1	0	1	1
K00108	1	0	1	0	0	1
K00109	1	1	1	1	1	0
K00111	1	1	1	0	0	1
K00112	0	1	1	0	0	1
K00113	1	1	1	1	0	1
K00114	1	1	1	1	1	1
K00116	1	0	1	1	1	1
K00117	1	1	1	1	0	1
K00118	1	1	1	1	1	1
K00120	1	0	1	1	1	1
K00121	1	1	1	0	0	1
K00122	1	1	1	0	0	1
K00123	0	0	0	0	0	1
K00124	1	1	1	1	0	1
K00125	1	1	1	0	1	1
K00127	1	0	0	1	1	1
K00128	1	0	1	0	1	1
K00129	1	1	1	0	1	1
K00130	0	0	1	1	1	1
K00131	1	0	1	1	1	1
K00132	1	1	1	1	0	1
K00133	0	0	1	0	1	1
K00134	1	0	1	1	1	1
K00135	1	1	1	1	1	1
K00137	1	1	1	1	0	1
K00138	1	1	1	1	1	1
K00139	0	0	0	0	1	0
K00140	1	1	1	1	1	1
K00141	0	1	1	0	1	1
K00142	1	1	1	1	1	1
K00143	1	0	1	1	0	1
K00145	0	1	1	0	1	1
K00146	1	1	1	1	0	1
K00147	1	1	1	1	0	1
K00148	1	1	1	1	1	1
K00149	0	1	1	1	1	1
K00150	1	0	0	1	0	1
K00151	1	1	1	1	0	1
K00153	1	1	1	1	1	1
K00154	1	1	1	0	0	1
K00155	1	1	1	0	1	1
K00156	1	1	1	1	1	1
K00157	0	0	0	0	0	1
K00158	1	1	1	0	0	0
K00161	0	0	0	0	0	1
K00162	0	1	1	1	1	1
K00163	1	0	0	1	1	1
K00164	1	1	1	1	1	1
K00166	0	1	1	1	1	1
K00167	0	1	1	1	1	1
K00169	0	0	1	0	0	1
K00170	0	1	1	0	1	1
K00171	1	0	1	1	0	1
K00172	0	0	1	0	0	1
K00174	1	1	1	1	0	1
K00175	1	1	1	1	1	1
K00176	1	1	0	1	1	1
K00177	1	1	0	1	1	1
K00178	0	0	0	0	0	1
K00179	1	1	1	1	0	1
K00180	1	1	1	1	0	1
K00182	0	0	0	0	1	0
K00183	0	1	0	0	1	1
K00184	1	0	1	1	1	1
K00185	0	0	0	1	1	0
K00186	1	1	1	1	1	0
K00187	0	1	1	1	1	0
K00188	1	1	1	1	0	1
K00189	0	1	1	1	1	1
K00190	1	1	1	1	1	1
K00192	1	1	1	0	0	1
K00193	0	1	1	1	1	1
K00194	1	1	1	1	1	1
K00196	1	0	1	1	1	1
K00197	1	1	1	1	1	1
K00198	1	0	1	1	1	1
K00200	1	0	0	1	1	1
K00204	1	1	1	1	0	1
K00205	1	1	1	0	1	1
K00207	1	1	1	1	1	1
K00208	1	0	1	1	1	1
K00210	1	0	1	1	1	1
K00215	1	1	1	1	1	1
K00216	1	0	1	1	1	1
K00218	1	1	1	1	0	1
K00219	1	1	1	1	1	1
K00220	0	1	0	0	0	0
K00224	1	1	0	1	1	1
K00226	1	1	1	1	1	1
K00228	1	0	0	0	0	0
K00230	1	1	1	1	1	1
K00232	0	1	1	1	1	1
K00234	1	1	1	0	0	0
K00235	1	0	1	1	0	1
K00239	1	1	0	1	1	1
K00240	1	1	0	1	1	1
K00241	1	1	0	1	1	1
K00243	1	1	1	1	1	1
K00244	1	0	0	1	1	1
K00245	0	0	0	0	0	1
K00246	1	0	1	1	1	1
K00247	0	0	1	0	0	1
K00248	0	1	1	1	1	1
K00249	1	1	1	1	1	1
K00251	1	1	1	1	0	1
K00252	1	1	1	1	1	1
K00253	1	1	1	0	1	1
K00254	1	1	1	1	1	1
K00255	0	1	1	0	1	1
K00256	0	1	1	0	0	1
K00257	1	1	1	1	1	1
K00259	1	0	0	1	1	1
K00260	1	0	0	0	1	1
K00261	1	0	0	1	1	1
K00262	1	0	1	1	1	1
K00264	1	1	1	1	1	1
K00265	1	1	1	1	1	1
K00266	1	1	1	0	0	1
K00273	1	1	1	1	0	1
K00274	1	1	1	0	1	1
K00275	1	1	1	1	1	1
K00278	1	1	1	1	1	1
K00280	1	0	1	1	1	1
K00281	1	1	0	1	1	1
K00282	1	1	1	1	1	1
K00283	0	1	1	0	0	1
K00284	1	0	0	1	1	0
K00285	0	1	1	0	0	0
K00286	1	1	1	1	1	1
K00287	1	1	1	1	1	1
K00288	0	1	1	1	1	0
K00289	0	1	1	1	1	1
K00290	1	0	1	1	1	1
K00294	1	1	1	1	1	1
K00297	1	1	1	1	1	1
K00298	0	1	0	0	0	1
K00299	1	1	1	1	0	1
K00301	0	1	1	0	0	1
K00302	1	1	1	1	1	1
K00303	1	1	1	1	1	0
K00306	0	0	1	0	0	1
K00311	1	0	0	0	0	1
K00313	1	0	0	1	1	0
K00314	0	1	1	1	1	1
K00315	0	1	1	1	1	0
K00316	1	1	1	1	1	1
K00317	1	0	1	1	1	1
K00318	1	1	1	1	1	1
K00322	1	1	1	0	0	1
K00324	1	0	0	1	1	1
K00325	1	1	1	1	1	1
K00327	0	1	1	0	1	0
K00329	1	1	1	1	1	1
K00330	0	0	1	1	1	0
K00331	1	0	0	1	1	1
K00332	0	1	1	1	1	1
K00333	0	1	1	1	1	0
K00334	1	1	1	1	1	1
K00335	1	1	1	1	1	1
K00336	1	1	1	1	1	1
K00337	1	0	0	1	1	0
K00338	1	1	1	1	1	0
K00339	1	1	0	1	1	0
K00340	0	0	0	1	1	1
K00341	1	1	1	1	1	1
K00342	1	0	0	1	1	1
K00343	1	1	1	1	1	1
K00344	1	1	1	1	1	1
K00346	1	1	0	1	1	1
K00347	0	1	0	1	1	1
K00348	1	0	1	1	1	1
K00349	1	1	0	1	1	1
K00350	1	1	0	1	1	1
K00351	0	1	0	1	1	1
K00353	1	1	1	1	1	1
K00354	1	1	1	1	1	1
K00355	1	1	1	1	1	1
K00356	1	1	1	1	1	1
K00358	1	1	0	0	1	1
K00359	1	1	1	1	1	1
K00360	0	0	0	0	0	1
K00362	1	1	1	1	0	1
K00364	1	1	1	1	1	1
K00366	1	1	1	1	1	1
K00367	1	1	1	0	1	1
K00368	1	0	1	1	1	0
K00370	1	1	1	1	1	1
K00371	1	0	1	1	1	1
K00372	1	1	1	1	1	1
K00373	0	1	1	0	1	1
K00374	0	1	0	0	0	0
K00375	1	1	1	1	1	1
K00378	1	1	1	1	1	1
K00380	1	1	1	1	1	1
K00381	0	0	1	0	0	1
K00382	1	1	1	1	1	1
K00383	1	1	1	1	1	1
K00384	1	1	0	0	1	1
K00385	1	1	1	1	0	1
K00386	1	0	1	1	1	1
K00389	1	0	1	1	1	1
K00390	0	0	0	0	1	1
K00392	0	1	1	1	1	0
K00394	1	1	1	1	1	1
K00395	1	1	1	0	0	1
K00400	0	1	1	1	1	1
K00404	1	1	1	1	1	1
K00413	0	1	1	1	1	1
K00414	0	1	1	0	0	1
K00416	0	0	1	1	1	1
K00425	1	1	1	0	1	1
K00426	1	1	1	1	1	1
K00427	1	0	0	1	1	1
K00428	1	0	1	1	1	1
K00432	1	1	1	1	1	1
K00433	1	0	1	1	0	1
K00435	1	1	1	0	1	1
K00436	1	1	1	0	1	1
K00437	1	0	1	1	1	1
K00441	1	1	1	1	1	1
K00443	1	1	1	1	1	1
K00450	1	1	1	1	1	1
K00452	1	0	1	1	1	1
K00459	1	1	1	1	1	1
K00462	1	1	1	1	1	1
K00464	1	1	1	1	1	1
K00467	1	1	1	1	1	1
K00476	0	0	1	0	1	1
K00480	1	1	1	0	1	1
K00481	1	1	1	1	0	1
K00483	1	0	0	1	1	0
K00492	1	1	1	0	1	1
K00511	0	1	1	0	0	0
K00519	0	0	0	0	0	1
K00520	1	1	1	1	1	1
K00525	1	1	0	1	1	1
K00526	1	1	1	1	1	1
K00527	1	1	1	1	1	1
K00528	0	1	1	1	1	1
K00529	1	1	1	1	1	1
K00530	0	1	1	1	1	1
K00532	1	1	1	1	1	1
K00533	1	1	1	1	1	1
K00534	1	1	1	1	1	1
K00537	1	1	1	1	1	1
K00538	1	1	1	0	1	1
K00539	0	0	1	0	1	1
K00540	1	1	1	1	1	1
K00547	1	0	0	1	1	1
K00548	1	1	1	1	1	1
K00549	1	1	1	1	0	1
K00554	1	1	1	1	1	1
K00555	0	0	0	0	1	0
K00556	1	1	1	1	1	1
K00557	1	1	1	1	0	1
K00558	1	0	0	1	1	1
K00560	0	1	1	0	1	1
K00561	1	1	1	1	1	1
K00563	1	1	1	1	1	1
K00564	1	0	1	1	1	1
K00565	0	1	1	0	1	0
K00566	1	1	1	1	1	1
K00567	1	0	1	1	1	1
K00568	1	1	1	1	0	1
K00570	1	1	1	0	1	1
K00571	1	0	1	1	1	1
K00573	1	0	0	1	0	0
K00574	0	0	0	0	1	0
K00575	1	1	1	1	1	1
K00587	1	0	1	1	1	1
K00588	1	1	1	1	1	1
K00590	1	1	1	1	1	1
K00591	1	0	1	1	1	1
K00595	1	1	1	1	1	1
K00596	1	1	1	1	1	1
K00598	1	0	1	1	0	1
K00599	1	0	1	1	1	1
K00600	1	1	1	1	1	1
K00601	1	1	1	1	1	0
K00602	0	1	0	1	0	1
K00603	1	0	1	1	1	1
K00604	1	1	1	1	1	1
K00605	0	1	0	1	0	1
K00606	0	0	1	0	1	1
K00607	1	1	1	1	1	1
K00609	1	1	0	1	1	1
K00610	1	1	1	1	1	1
K00611	1	1	1	1	0	1
K00612	1	0	1	1	1	1
K00614	1	0	1	1	0	1
K00615	1	0	1	1	1	1
K00616	0	1	0	0	0	1
K00619	1	1	1	1	1	0
K00620	1	1	1	1	1	1
K00621	1	1	1	1	1	1
K00622	0	1	1	0	0	0
K00624	0	0	1	0	1	1
K00625	1	0	1	1	1	1
K00626	1	1	1	1	1	1
K00627	0	1	1	0	0	0
K00631	1	0	1	1	1	1
K00632	1	1	1	0	0	1
K00633	1	0	1	1	1	1
K00634	0	1	1	1	1	1
K00638	1	1	1	0	1	1
K00639	1	1	1	1	1	1
K00640	1	1	1	1	1	1
K00641	1	1	1	1	1	1
K00643	0	1	1	1	1	0
K00645	1	1	1	1	1	1
K00646	0	1	1	1	1	1
K00647	1	1	1	1	1	1
K00648	1	1	1	1	1	1
K00651	1	1	1	1	1	1
K00652	0	1	1	0	1	1
K00654	0	1	1	1	1	1
K00655	1	0	1	1	1	1
K00656	0	1	1	1	1	1
K00657	1	1	1	1	1	1
K00658	1	1	0	0	1	0
K00661	0	0	1	1	0	1
K00662	1	1	1	1	1	1
K00663	0	0	1	1	0	1
K00666	1	0	1	1	1	1
K00667	0	0	1	0	1	1
K00670	1	1	1	1	0	1
K00674	1	1	1	1	1	1
K00675	0	1	0	1	0	1
K00676	1	1	1	1	1	1
K00677	1	1	1	1	1	1
K00680	1	1	1	1	1	1
K00681	0	1	1	0	0	1
K00683	1	1	1	1	1	1
K00684	1	1	1	1	1	1
K00687	1	0	1	1	1	1
K00688	0	1	1	1	1	1
K00689	1	1	1	1	1	1
K00690	1	1	1	1	0	1
K00691	1	0	1	1	1	1
K00692	0	0	1	1	1	1
K00693	1	1	1	1	1	1
K00694	1	0	0	1	1	0
K00695	1	1	1	1	1	1
K00696	1	0	1	1	1	1
K00697	0	1	1	1	1	1
K00700	0	1	1	0	1	1
K00701	1	1	1	1	1	1
K00702	1	1	1	1	1	1
K00703	0	1	1	0	0	1
K00705	1	1	1	1	1	1
K00709	0	0	1	0	1	1
K00710	1	0	1	1	0	0
K00712	1	1	1	1	0	1
K00721	0	1	1	0	1	0
K00722	1	1	1	0	1	1
K00729	1	1	1	1	1	1
K00737	1	1	0	1	1	0
K00743	1	1	1	1	0	1
K00744	1	0	1	1	1	1
K00745	1	0	1	1	1	1
K00748	1	1	1	1	1	1
K00749	1	0	0	1	0	1
K00752	0	0	1	0	1	1
K00754	1	1	1	1	1	1
K00756	0	1	1	0	1	1
K00757	0	1	1	1	0	1
K00758	1	0	1	1	0	1
K00759	1	1	1	1	1	1
K00760	0	0	1	0	0	1
K00761	0	1	1	1	0	0
K00762	1	1	1	1	1	1
K00763	1	1	1	1	1	1
K00764	1	0	0	1	1	1
K00765	1	0	1	1	1	1
K00766	1	0	1	1	1	1
K00767	0	1	1	1	0	1
K00768	1	1	1	1	1	1
K00769	0	0	1	0	1	1
K00772	1	0	1	1	1	1
K00773	1	1	1	1	1	1
K00777	1	0	1	1	1	1
K00782	1	1	1	1	1	1
K00783	1	1	1	1	1	1
K00784	1	0	1	1	1	1
K00786	1	0	1	1	1	1
K00787	0	0	0	0	0	1
K00788	1	1	1	1	1	1
K00789	1	0	1	1	1	1
K00790	1	1	1	1	1	1
K00791	1	0	1	1	1	1
K00793	1	1	1	1	1	1
K00794	1	1	1	1	1	1
K00795	1	1	1	1	0	1
K00796	1	0	1	1	0	1
K00797	1	1	1	1	1	1
K00798	1	1	1	1	1	1
K00800	1	1	1	1	1	1
K00803	1	1	1	1	1	1
K00805	1	0	1	1	1	1
K00806	1	1	1	1	1	1
K00809	0	1	1	0	0	1
K00810	1	1	1	1	1	1
K00812	1	1	1	1	1	1
K00813	1	0	1	0	0	1
K00814	0	1	1	0	1	1
K00815	0	1	1	1	1	1
K00816	0	1	1	1	1	1
K00817	1	1	1	1	1	1
K00818	1	1	0	1	1	1
K00819	1	1	1	1	1	1
K00820	1	0	1	1	1	1
K00821	1	1	1	1	1	1
K00822	1	1	1	1	1	1
K00823	1	1	1	0	0	1
K00824	0	1	1	0	0	1
K00825	1	1	1	1	1	1
K00826	0	1	1	0	0	1
K00827	0	1	1	1	1	1
K00830	1	1	1	1	0	1
K00831	1	0	1	1	0	1
K00832	0	0	0	0	0	1
K00833	1	0	1	1	1	1
K00835	0	1	1	0	0	1
K00836	1	1	0	1	1	1
K00837	1	0	1	1	0	1
K00838	1	0	1	1	0	1
K00839	1	0	1	1	1	1
K00840	1	1	1	0	0	1
K00841	1	1	1	0	0	1
K00842	1	1	1	1	1	1
K00843	0	1	1	0	0	0
K00844	1	1	1	1	1	1
K00845	1	1	1	1	1	1
K00846	1	1	1	1	1	1
K00847	1	1	1	1	1	1
K00848	1	0	1	1	1	1
K00849	1	0	1	1	0	1
K00850	1	1	1	1	1	1
K00851	1	1	1	0	0	1
K00852	1	0	1	1	1	1
K00853	1	1	1	1	1	1
K00854	1	1	1	1	1	1
K00855	0	0	0	0	0	1
K00856	1	1	1	1	1	1
K00857	0	1	1	1	0	1
K00858	1	0	1	1	1	1
K00859	1	1	1	1	1	1
K00860	1	1	1	1	0	1
K00861	1	1	1	1	1	1
K00863	1	1	0	0	0	1
K00864	1	1	1	1	0	1
K00865	1	1	1	1	1	1
K00867	1	1	1	1	1	1
K00868	1	1	1	1	1	1
K00869	1	1	1	1	1	1
K00870	1	1	1	1	1	1
K00871	1	0	1	1	0	1
K00872	0	1	0	1	0	1
K00873	1	1	1	1	1	1
K00874	0	1	1	1	1	1
K00876	0	0	0	1	0	1
K00877	0	1	1	1	1	1
K00878	1	1	1	1	0	1
K00879	1	1	1	1	1	1
K00880	0	0	0	0	0	1
K00881	0	0	0	0	0	1
K00882	1	1	1	1	1	1
K00883	1	0	1	1	1	1
K00884	1	1	1	0	0	1
K00885	0	1	1	0	0	0
K00886	1	1	0	1	1	0
K00887	1	0	0	1	0	1
K00888	1	0	1	1	1	1
K00889	1	1	1	1	1	1
K00891	1	1	1	1	1	1
K00895	1	1	1	1	1	1
K00897	1	1	1	1	1	1
K00899	1	1	1	1	1	1
K00900	0	0	1	0	0	1
K00901	1	1	1	1	1	1
K00903	1	1	1	1	1	1
K00906	1	0	1	1	1	1
K00907	1	1	1	1	0	1
K00908	1	1	1	1	1	1
K00909	1	1	1	0	0	1
K00910	1	1	1	1	0	1
K00911	0	0	1	0	0	1
K00912	1	0	1	1	1	1
K00916	1	1	1	1	1	1
K00917	0	1	1	0	0	1
K00919	1	0	1	1	1	1
K00921	1	0	1	1	1	1
K00922	1	1	1	0	1	1
K00924	1	1	1	1	1	1
K00925	1	1	1	1	1	1
K00926	1	1	1	1	1	1
K00927	1	1	1	1	1	1
K00928	1	1	1	1	1	1
K00929	1	1	1	1	1	1
K00930	1	1	1	1	0	1
K00931	1	1	1	1	1	1
K00932	1	1	1	0	0	1
K00933	1	1	1	0	1	1
K00934	1	1	0	0	0	1
K00936	1	1	1	1	0	1
K00937	1	0	1	1	1	1
K00938	1	1	1	1	1	1
K00939	1	0	1	1	0	1
K00940	1	1	1	1	0	1
K00941	1	1	1	1	1	1
K00942	1	0	1	1	1	1
K00943	0	1	0	0	0	1
K00944	0	1	1	1	1	1
K00945	0	0	1	1	1	1
K00946	1	1	1	1	1	1
K00947	1	1	1	1	1	1
K00948	1	1	1	1	1	1
K00949	1	1	1	1	1	1
K00950	1	1	1	1	1	1
K00951	1	1	0	1	1	1
K00952	0	0	0	1	1	0
K00953	0	0	1	0	0	1
K00954	1	1	1	1	1	1
K00955	1	1	1	1	1	1
K00956	0	1	0	1	1	1
K00957	1	1	1	1	1	1
K00958	0	1	1	1	1	1
K00961	1	0	1	1	1	1
K00962	1	1	1	1	1	1
K00963	1	1	1	1	1	1
K00965	1	1	1	1	1	1
K00966	0	1	1	1	1	1
K00967	1	1	1	1	1	1
K00968	1	1	1	1	1	1
K00969	1	1	1	1	1	1
K00970	1	0	1	1	1	1
K00971	1	1	1	1	1	1
K00972	1	1	1	1	1	1
K00973	1	0	1	1	1	1
K00974	1	1	1	1	1	1
K00975	1	1	1	1	1	1
K00976	0	1	1	1	1	1
K00978	1	1	1	1	1	1
K00979	1	1	1	1	1	1
K00980	1	1	1	1	1	1
K00981	1	1	1	1	1	1
K00982	1	1	1	1	1	1
K00983	1	1	1	1	1	1
K00984	0	1	1	0	1	1
K00985	1	1	1	1	1	1
K00986	1	1	1	1	1	1
K00989	0	1	1	0	1	1
K00990	0	1	1	0	0	1
K00991	1	1	1	1	1	1
K00992	1	1	1	1	1	1
K00995	1	1	1	1	1	0
K00996	1	1	1	1	1	1
K00997	1	1	1	1	0	1
K00998	1	1	1	1	1	1
K00999	1	1	1	1	1	1
K01000	1	1	1	1	1	1
K01001	1	0	1	1	0	1
K01002	1	1	0	1	1	1
K01003	1	0	1	1	1	1
K01005	1	0	1	1	0	1
K01006	1	1	1	1	1	1
K01007	0	0	1	0	0	1
K01008	1	1	1	1	1	1
K01011	1	1	1	0	0	1
K01012	1	1	0	1	1	1
K01013	1	1	1	0	0	0
K01023	1	1	1	1	1	0
K01026	1	1	0	1	1	1
K01027	0	1	1	1	1	1
K01028	1	1	0	1	1	0
K01029	0	1	1	1	1	0
K01031	0	1	1	1	1	1
K01032	1	1	1	1	1	1
K01034	1	1	1	1	1	1
K01035	1	1	1	1	1	1
K01036	1	1	1	1	1	1
K01039	1	0	1	1	1	1
K01040	1	1	1	1	1	1
K01041	1	1	1	1	1	1
K01042	0	1	1	0	1	1
K01043	1	1	1	1	1	1
K01044	1	1	1	1	1	1
K01046	1	1	0	0	1	1
K01048	0	1	1	0	1	1
K01049	0	0	0	0	0	1
K01050	0	0	0	0	1	1
K01051	1	1	1	1	1	1
K01053	1	1	1	1	1	1
K01054	1	1	1	1	1	1
K01055	1	1	1	1	1	1
K01056	0	1	1	1	0	1
K01057	1	1	1	1	1	1
K01058	1	1	1	1	1	1
K01060	1	1	1	1	0	1
K01061	1	1	1	1	0	1
K01062	1	1	1	1	0	1
K01063	0	0	0	0	0	1
K01066	1	1	1	1	1	1
K01067	1	1	1	1	1	1
K01068	1	1	1	0	1	1
K01069	1	1	1	1	1	1
K01070	1	1	1	1	1	1
K01071	1	0	1	0	0	1
K01073	1	1	1	1	1	1
K01075	0	0	0	0	0	1
K01076	1	1	1	1	0	1
K01077	1	1	1	1	1	1
K01078	1	1	1	1	1	1
K01079	1	1	0	0	1	1
K01081	0	1	1	1	1	1
K01082	1	1	1	1	1	1
K01087	1	1	1	0	0	1
K01089	0	1	1	1	1	1
K01090	1	1	0	0	1	1
K01091	1	1	1	1	1	0
K01092	1	1	1	1	1	1
K01093	1	1	1	1	1	1
K01095	1	1	1	1	1	1
K01096	1	1	1	1	1	1
K01097	0	0	1	0	1	0
K01099	0	0	1	0	0	1
K01101	1	1	1	0	1	1
K01104	1	1	1	1	1	1
K01107	1	0	1	1	0	1
K01111	1	1	1	1	1	1
K01112	1	1	1	1	1	1
K01113	1	1	1	1	1	1
K01114	1	1	1	1	1	1
K01115	1	0	1	1	1	1
K01118	0	1	1	0	0	1
K01119	1	1	1	1	1	1
K01120	0	0	1	1	1	1
K01121	0	0	1	0	1	1
K01125	1	1	1	1	1	1
K01126	0	1	1	0	1	1
K01128	1	0	1	1	1	1
K01129	1	1	1	1	0	1
K01130	1	0	1	1	1	1
K01131	1	1	1	1	1	1
K01132	1	1	1	1	1	1
K01133	1	1	1	1	1	1
K01134	1	1	1	1	1	1
K01135	1	1	1	1	1	1
K01136	1	1	1	1	1	1
K01137	1	1	1	1	1	1
K01138	1	1	1	1	1	1
K01139	1	1	1	0	0	1
K01141	1	1	1	1	1	1
K01142	1	1	1	1	1	1
K01144	0	1	1	1	1	1
K01146	1	1	1	0	0	1
K01147	1	0	1	1	1	1
K01150	0	0	1	0	0	1
K01151	1	0	1	1	0	1
K01152	1	1	1	1	1	1
K01153	1	1	1	1	1	1
K01154	0	1	1	0	1	1
K01155	1	1	1	1	1	1
K01156	0	0	1	1	1	1
K01157	1	1	1	1	1	1
K01158	0	1	1	0	1	0
K01159	1	1	1	1	1	1
K01160	1	0	1	1	0	1
K01163	1	1	1	1	1	1
K01173	1	1	1	1	1	1
K01174	0	0	1	0	1	1
K01175	1	0	1	1	1	1
K01176	1	1	1	1	1	1
K01178	1	1	1	1	0	1
K01179	1	0	1	1	1	1
K01180	1	0	1	1	1	1
K01181	1	1	0	1	1	1
K01182	0	0	0	0	0	1
K01183	1	1	1	1	1	1
K01184	1	1	1	0	0	1
K01185	1	1	1	1	1	1
K01186	1	1	0	1	1	1
K01187	1	1	1	1	1	1
K01188	1	1	1	1	1	1
K01189	1	1	1	1	1	1
K01190	1	1	1	1	1	1
K01191	1	0	1	1	1	1
K01192	1	0	1	1	1	1
K01193	0	1	0	1	1	0
K01194	1	1	1	0	0	1
K01195	1	1	1	1	1	1
K01197	1	1	1	1	1	1
K01198	1	1	1	1	1	1
K01199	1	1	1	1	1	1
K01200	1	0	1	1	1	1
K01201	1	1	1	1	1	1
K01203	0	1	1	1	1	1
K01204	0	1	1	1	1	1
K01205	0	0	1	0	1	1
K01206	1	1	0	1	1	1
K01207	0	1	1	0	1	1
K01208	1	1	1	1	1	1
K01209	1	1	1	1	1	1
K01210	1	0	1	1	1	1
K01212	1	0	1	1	1	1
K01213	1	1	1	1	1	1
K01214	1	1	1	1	1	1
K01215	0	1	0	1	1	1
K01216	1	0	1	1	0	1
K01218	1	1	1	1	0	1
K01219	1	1	1	1	1	1
K01220	1	0	0	1	1	1
K01222	0	1	1	0	1	1
K01223	1	1	1	1	1	1
K01224	1	1	1	1	1	0
K01225	1	1	1	1	1	1
K01226	1	1	1	1	0	1
K01227	1	1	1	1	0	1
K01228	1	1	1	0	0	1
K01229	0	1	1	1	1	1
K01230	1	0	1	1	0	1
K01232	1	1	1	1	1	0
K01234	1	1	1	1	1	1
K01235	1	1	1	1	1	1
K01236	1	1	1	1	1	1
K01237	0	1	1	0	0	1
K01238	1	1	1	1	1	1
K01239	1	0	1	1	0	1
K01240	1	1	1	0	1	1
K01241	0	1	1	0	1	1
K01243	1	1	1	1	1	1
K01246	0	1	1	0	1	1
K01247	1	0	1	1	1	1
K01249	0	1	1	1	1	0
K01250	1	1	0	1	1	1
K01251	1	1	0	1	1	1
K01252	1	0	0	1	1	0
K01255	1	1	1	1	0	1
K01256	1	1	1	1	1	1
K01258	1	1	1	0	1	1
K01259	1	0	0	1	1	0
K01261	1	1	1	1	1	1
K01262	1	1	0	1	1	1
K01263	1	0	1	1	0	1
K01264	0	0	0	0	1	0
K01265	1	1	1	1	1	1
K01266	1	1	1	1	0	1
K01267	1	1	1	1	0	1
K01268	1	0	0	1	1	0
K01269	1	0	1	1	1	1
K01270	1	1	1	1	1	1
K01271	1	1	1	1	1	1
K01273	1	1	1	1	1	1
K01274	1	1	1	1	0	1
K01277	1	1	0	1	1	1
K01278	1	0	0	1	1	1
K01280	0	0	0	0	1	0
K01281	1	1	1	1	1	0
K01282	1	0	1	0	0	1
K01283	1	0	1	1	0	1
K01284	1	1	1	1	1	1
K01286	1	1	1	1	0	1
K01288	1	0	1	1	1	1
K01293	1	0	0	1	1	0
K01295	1	0	1	1	1	1
K01297	1	1	1	1	1	1
K01299	1	1	1	1	1	1
K01301	1	1	1	1	1	1
K01303	1	1	1	1	1	1
K01304	0	1	1	1	1	1
K01305	1	1	1	1	0	1
K01308	1	1	1	1	0	1
K01317	1	0	1	1	1	1
K01318	1	0	1	1	1	1
K01322	0	1	1	1	1	0
K01330	0	0	1	0	1	1
K01336	1	0	1	1	1	1
K01337	1	1	1	1	1	1
K01338	0	0	1	0	1	1
K01341	1	0	1	1	1	1
K01342	1	1	1	1	0	1
K01343	0	1	0	0	0	1
K01347	1	0	1	1	0	1
K01354	1	1	0	1	1	1
K01356	1	0	0	0	1	0
K01358	1	0	1	1	1	1
K01360	1	1	1	1	0	1
K01361	1	0	1	1	0	1
K01362	1	1	1	1	1	1
K01364	1	1	1	1	1	1
K01365	1	1	1	1	1	1
K01366	1	1	1	1	1	1
K01368	1	1	1	1	1	1
K01369	1	1	1	1	0	1
K01371	1	1	1	1	0	1
K01372	1	1	1	1	1	1
K01373	0	1	1	1	1	1
K01376	1	1	1	1	1	1
K01387	1	1	1	1	1	1
K01389	0	1	1	1	1	0
K01390	1	0	1	1	1	1
K01392	1	1	1	0	0	0
K01400	1	0	1	1	1	1
K01404	0	0	1	0	1	1
K01405	0	1	1	1	1	0
K01407	1	0	0	1	1	0
K01408	1	1	1	1	1	1
K01409	1	1	1	1	1	1
K01410	1	1	1	0	0	0
K01411	1	1	1	1	1	1
K01412	1	1	1	1	1	1
K01414	1	1	1	1	1	1
K01415	1	1	1	1	1	0
K01417	1	0	1	1	1	1
K01419	1	1	1	1	1	1
K01420	1	1	1	0	0	1
K01421	1	1	1	1	1	1
K01422	1	0	1	1	0	1
K01423	1	1	1	1	1	1
K01424	1	1	1	1	0	1
K01425	1	1	1	1	1	1
K01426	1	1	1	1	0	1
K01427	0	1	1	1	1	1
K01428	1	0	0	0	0	1
K01429	1	1	1	0	0	0
K01430	1	0	0	0	0	0
K01431	1	1	1	0	1	1
K01432	1	1	1	1	1	1
K01433	1	1	1	1	1	1
K01434	0	0	0	0	1	1
K01436	1	1	1	1	1	1
K01438	1	0	1	1	1	1
K01439	0	1	0	0	0	0
K01442	0	1	1	1	1	1
K01443	1	1	1	1	1	1
K01444	1	1	1	0	1	1
K01446	1	1	1	1	0	1
K01447	1	1	1	1	1	1
K01448	0	1	0	1	1	1
K01449	1	0	1	1	1	1
K01450	0	1	1	1	1	0
K01451	1	0	1	1	1	1
K01452	1	1	1	1	1	1
K01453	1	1	1	1	1	1
K01455	1	0	0	1	0	0
K01456	1	1	1	1	1	1
K01457	0	0	1	0	1	1
K01460	0	0	1	0	0	1
K01461	0	0	0	0	0	1
K01462	1	1	1	1	1	1
K01463	1	1	1	1	1	1
K01464	1	1	1	1	1	1
K01465	1	0	1	1	1	1
K01466	0	1	0	0	0	1
K01467	1	1	0	1	1	1
K01468	1	1	1	1	1	1
K01469	0	1	1	0	0	0
K01470	1	1	1	1	1	1
K01473	1	1	1	1	1	0
K01474	1	0	0	1	1	0
K01476	1	0	1	1	1	1
K01478	0	1	1	0	1	1
K01479	1	0	1	1	1	1
K01480	0	1	0	1	0	1
K01482	1	1	1	1	1	1
K01483	0	1	1	0	0	1
K01485	1	1	1	1	1	1
K01486	1	1	1	1	1	1
K01487	1	0	1	1	1	1
K01488	1	0	1	1	1	1
K01489	1	1	1	1	1	1
K01490	0	0	0	1	0	1
K01491	1	0	1	1	1	1
K01492	1	1	1	1	1	1
K01493	0	1	1	0	0	1
K01494	0	1	1	0	0	1
K01495	1	1	0	1	1	1
K01496	1	1	1	1	1	1
K01497	1	1	1	1	0	1
K01500	1	1	1	1	1	1
K01501	0	1	0	0	0	1
K01502	1	0	0	1	1	1
K01505	0	0	0	0	1	1
K01506	1	1	1	1	1	1
K01507	1	1	1	1	1	1
K01509	1	1	1	1	1	1
K01512	1	0	0	1	1	1
K01513	1	1	1	1	1	1
K01514	0	0	1	0	1	1
K01515	1	1	1	1	1	1
K01517	1	0	1	1	1	1
K01518	1	1	1	0	1	1
K01519	1	1	1	1	1	1
K01520	1	1	1	1	1	1
K01522	0	0	1	0	1	1
K01523	0	0	0	0	0	1
K01524	1	0	0	1	1	0
K01525	1	0	1	1	1	1
K01528	0	0	1	0	0	1
K01529	1	1	1	1	1	1
K01530	1	0	1	1	1	1
K01531	0	1	1	0	0	1
K01533	1	1	1	1	1	1
K01534	1	1	1	1	1	1
K01535	1	1	1	0	0	1
K01536	1	1	1	1	1	1
K01537	1	0	1	1	1	1
K01539	1	1	1	0	1	1
K01541	1	1	1	1	1	0
K01542	0	1	1	0	0	1
K01544	1	1	1	0	0	1
K01546	0	1	1	1	1	1
K01547	1	1	1	1	1	1
K01548	1	1	1	1	0	1
K01551	0	1	1	1	1	1
K01552	1	1	1	1	0	1
K01553	0	1	1	0	0	1
K01554	1	1	1	1	0	1
K01557	1	0	1	1	1	1
K01560	0	1	1	0	0	0
K01561	1	1	0	1	1	0
K01563	0	0	1	0	1	1
K01564	1	1	1	0	1	1
K01565	1	0	1	1	1	1
K01567	1	1	1	1	0	1
K01568	0	0	1	0	0	0
K01571	1	1	1	1	1	0
K01572	1	0	0	1	1	0
K01573	1	1	1	1	1	1
K01575	0	0	1	0	0	1
K01576	0	0	0	0	1	0
K01577	1	0	0	1	1	1
K01579	1	1	0	1	1	1
K01580	1	0	0	1	1	1
K01581	1	1	1	1	1	1
K01582	1	1	1	1	0	1
K01583	1	1	1	1	1	1
K01584	1	0	1	1	1	1
K01585	1	1	0	1	1	1
K01586	1	1	1	1	1	1
K01588	1	1	1	0	1	1
K01589	1	1	1	1	1	1
K01590	1	1	1	1	1	1
K01591	0	1	1	0	1	1
K01593	0	1	1	1	1	1
K01595	1	1	1	1	1	1
K01596	1	1	1	1	1	1
K01597	1	0	1	1	1	1
K01598	0	0	1	1	1	1
K01599	1	1	1	1	1	1
K01601	1	0	0	1	1	1
K01607	1	1	1	1	1	1
K01608	1	1	1	0	0	1
K01609	1	1	1	1	1	1
K01610	1	1	1	1	1	1
K01611	0	1	1	0	0	1
K01612	1	0	1	1	1	1
K01613	1	1	1	1	1	1
K01615	1	1	1	1	1	1
K01616	0	1	1	0	1	0
K01617	1	0	1	1	0	1
K01618	0	0	0	0	1	1
K01619	1	0	1	1	1	1
K01620	1	1	1	1	1	1
K01621	0	1	1	1	1	0
K01623	1	1	1	1	1	1
K01624	1	0	1	1	1	1
K01625	1	1	1	1	1	1
K01626	1	1	1	1	0	1
K01627	1	1	1	1	1	1
K01628	1	1	0	0	1	1
K01629	1	1	1	1	1	1
K01631	0	1	1	0	0	1
K01632	1	1	1	0	1	1
K01633	1	1	1	1	1	1
K01635	1	0	1	1	1	1
K01636	1	1	1	1	0	1
K01637	1	1	1	1	1	1
K01638	1	0	1	1	1	1
K01639	0	1	1	0	1	1
K01640	0	0	1	0	0	1
K01641	1	1	1	1	1	1
K01643	0	1	1	0	0	1
K01644	0	1	1	0	0	1
K01646	0	1	1	0	0	1
K01647	0	1	1	0	1	1
K01649	1	1	1	1	1	1
K01652	1	1	1	1	1	1
K01653	1	0	1	1	1	1
K01654	1	0	1	1	1	1
K01656	0	1	1	1	1	1
K01657	1	1	1	1	1	1
K01658	1	1	1	1	1	1
K01659	1	0	0	1	1	1
K01661	1	1	1	1	1	1
K01662	1	1	1	1	1	1
K01663	1	1	1	1	1	1
K01664	1	1	1	1	1	1
K01665	1	1	1	1	1	1
K01666	1	1	1	1	1	1
K01667	1	1	0	1	1	1
K01668	1	1	1	1	1	1
K01672	0	1	1	0	1	0
K01673	1	1	1	1	1	1
K01674	0	0	1	0	0	1
K01676	1	1	1	1	1	1
K01677	1	1	1	1	1	1
K01678	1	1	1	1	1	1
K01679	0	0	1	0	0	1
K01681	0	1	1	0	1	1
K01682	1	0	0	1	1	1
K01684	1	1	1	1	1	1
K01685	1	1	1	1	1	1
K01686	1	1	1	1	1	1
K01687	1	1	1	1	1	1
K01689	1	1	1	1	1	1
K01690	0	0	0	0	0	1
K01692	1	1	1	1	1	1
K01693	1	0	1	1	1	1
K01694	1	1	1	0	0	1
K01695	1	1	1	1	1	1
K01696	1	1	1	1	1	1
K01697	1	1	1	1	1	1
K01698	1	1	1	1	0	1
K01699	1	1	1	1	1	1
K01702	1	1	1	0	0	1
K01703	1	1	1	1	1	1
K01704	1	0	1	1	1	1
K01705	1	1	1	1	1	1
K01706	0	1	1	0	0	1
K01707	0	1	1	1	1	1
K01708	0	1	1	0	1	1
K01709	1	1	1	1	1	1
K01710	1	0	1	0	0	0
K01711	1	1	0	1	1	1
K01712	1	0	1	1	1	1
K01713	1	1	1	1	1	1
K01714	1	1	1	1	0	1
K01715	1	1	1	1	1	1
K01716	1	0	0	0	1	1
K01718	1	0	1	0	0	1
K01719	1	0	1	1	1	1
K01720	1	0	0	1	0	0
K01721	0	1	1	0	0	1
K01725	0	1	1	0	0	1
K01726	1	1	1	1	1	1
K01727	1	1	1	1	1	1
K01728	1	1	1	1	1	1
K01729	0	0	1	1	1	1
K01730	1	1	1	1	1	1
K01731	1	0	1	1	1	1
K01733	1	1	1	1	1	1
K01734	0	1	1	0	1	1
K01735	1	1	1	1	1	1
K01736	1	1	1	1	1	1
K01737	1	1	1	1	1	1
K01738	1	1	1	1	1	1
K01739	0	1	0	1	1	1
K01740	0	1	1	0	1	1
K01741	1	1	1	1	1	1
K01743	0	0	0	0	0	1
K01744	0	1	1	0	1	1
K01745	0	0	1	0	1	1
K01746	1	1	1	1	1	1
K01749	1	0	1	1	1	1
K01750	1	1	1	1	1	1
K01751	1	1	1	1	0	1
K01752	0	1	1	0	1	1
K01753	1	1	1	1	1	1
K01754	1	1	1	1	1	1
K01755	0	1	1	0	0	1
K01756	0	1	1	0	1	1
K01758	1	1	1	0	1	1
K01759	1	1	1	1	1	0
K01760	1	1	1	0	0	0
K01761	0	0	1	0	0	1
K01763	1	1	0	1	1	1
K01766	1	1	1	0	0	0
K01768	1	1	1	1	1	1
K01770	0	1	1	0	0	1
K01771	0	0	1	0	1	1
K01772	0	0	1	0	1	1
K01774	1	0	1	1	1	1
K01775	1	0	1	1	1	1
K01776	1	0	1	1	1	1
K01777	1	0	1	1	1	1
K01778	1	1	0	1	1	1
K01779	1	1	1	1	1	1
K01780	1	0	1	1	1	1
K01781	1	1	1	1	1	1
K01782	1	1	1	0	0	0
K01783	1	0	1	1	1	1
K01784	1	1	1	1	1	1
K01785	1	0	1	1	1	1
K01786	0	1	1	1	1	1
K01787	1	1	1	1	1	1
K01788	0	1	1	0	0	0
K01790	1	0	0	1	1	1
K01791	0	1	1	1	0	1
K01792	0	0	1	0	0	1
K01795	1	1	1	1	1	1
K01796	1	1	1	1	1	1
K01797	1	1	1	0	1	1
K01798	0	1	1	1	1	1
K01799	0	0	0	0	1	0
K01802	0	1	1	1	1	1
K01803	1	0	0	1	1	0
K01804	1	0	1	1	1	1
K01805	1	1	1	1	1	1
K01807	1	1	1	1	1	1
K01808	1	0	1	1	1	1
K01809	1	1	1	1	1	0
K01810	1	0	1	1	1	1
K01811	1	0	1	1	1	1
K01812	1	1	1	1	1	1
K01813	1	1	1	1	1	1
K01814	1	1	1	1	1	1
K01815	1	1	1	1	1	1
K01816	1	0	1	1	1	1
K01817	1	1	1	1	1	1
K01818	0	1	1	1	1	1
K01819	1	1	1	1	0	1
K01821	0	0	1	0	0	1
K01823	0	1	1	0	0	1
K01825	1	1	1	1	1	0
K01826	0	1	1	1	1	1
K01828	1	1	1	1	1	1
K01829	1	1	1	1	1	1
K01834	0	1	0	1	0	1
K01835	1	1	0	1	0	1
K01836	1	0	0	1	0	1
K01837	1	0	0	0	1	0
K01838	1	0	1	1	1	1
K01839	1	1	1	1	0	1
K01840	1	0	1	1	0	1
K01841	0	0	1	0	0	1
K01843	0	1	1	1	1	1
K01844	1	1	1	1	1	1
K01845	1	1	1	0	0	1
K01846	0	0	1	1	1	1
K01847	1	1	0	1	1	1
K01848	1	1	1	1	1	1
K01849	0	1	1	1	1	1
K01851	0	1	1	0	0	1
K01854	1	0	1	1	1	1
K01855	1	1	0	1	1	1
K01856	0	1	1	0	0	1
K01858	1	1	1	1	1	1
K01865	1	0	1	1	1	1
K01866	1	0	1	1	1	1
K01867	1	0	1	1	1	1
K01868	1	1	1	1	1	1
K01869	0	0	1	0	1	1
K01870	0	1	1	0	1	1
K01872	1	1	1	1	1	1
K01873	1	1	1	1	1	1
K01874	1	1	1	1	1	1
K01875	1	1	1	1	1	1
K01876	1	1	1	1	1	1
K01878	1	1	1	1	1	1
K01879	1	1	1	1	1	1
K01880	1	1	1	1	1	1
K01881	1	1	1	1	1	1
K01883	0	0	1	0	1	1
K01885	1	0	1	1	1	1
K01886	1	1	1	1	1	1
K01887	1	1	1	1	1	1
K01889	1	1	1	0	1	1
K01890	1	1	1	1	1	1
K01892	1	1	1	1	1	1
K01893	1	1	1	1	1	1
K01894	1	1	1	0	0	1
K01895	1	1	1	1	1	1
K01896	0	1	1	1	1	0
K01897	1	1	1	1	1	1
K01899	0	1	1	0	1	1
K01900	0	1	1	1	1	1
K01902	1	1	1	0	0	1
K01903	1	1	1	0	0	1
K01904	1	1	1	1	1	1
K01905	1	0	1	0	1	1
K01906	1	1	1	0	1	1
K01907	1	1	1	0	1	1
K01908	1	1	1	0	0	1
K01909	0	0	0	0	1	0
K01911	1	1	1	1	1	1
K01912	1	1	1	1	1	1
K01913	1	1	1	1	1	1
K01914	1	1	1	0	1	1
K01915	1	1	1	1	0	1
K01916	1	0	0	1	1	1
K01917	1	1	1	1	1	1
K01918	1	1	1	1	1	1
K01919	0	1	1	0	0	1
K01920	1	1	1	1	1	1
K01921	1	1	1	1	1	1
K01922	0	1	1	0	0	1
K01923	1	1	1	0	1	1
K01924	1	1	1	1	1	1
K01925	1	0	1	1	1	1
K01926	1	1	1	1	0	1
K01928	1	0	1	1	1	1
K01929	1	0	1	1	1	1
K01930	1	0	0	1	1	1
K01931	0	0	1	0	1	1
K01932	1	1	1	1	1	1
K01933	1	1	1	1	1	1
K01934	1	1	1	1	1	1
K01935	1	1	1	1	1	1
K01937	1	1	1	1	1	1
K01938	0	1	1	0	1	1
K01939	1	0	1	1	1	1
K01940	1	0	1	1	1	1
K01941	0	1	1	1	1	1
K01945	1	0	1	1	1	1
K01948	1	1	1	1	1	1
K01950	1	1	1	1	1	1
K01951	1	0	1	1	1	1
K01952	1	1	1	1	1	1
K01953	1	1	1	0	1	1
K01954	1	1	1	0	0	1
K01955	1	0	1	1	1	1
K01956	1	0	1	1	1	1
K01957	0	1	0	1	1	0
K01958	0	1	1	1	1	0
K01959	0	1	1	1	1	1
K01960	1	0	1	1	1	1
K01961	0	1	1	1	1	1
K01962	0	1	1	0	1	1
K01963	0	0	1	0	0	1
K01964	1	1	1	1	1	0
K01965	1	1	1	1	1	0
K01966	1	1	1	1	1	1
K01968	1	1	1	1	1	1
K01969	1	1	1	1	0	1
K01970	0	0	0	0	0	1
K01971	1	1	1	1	1	1
K01972	1	1	1	1	1	1
K01975	0	1	1	0	0	1
K01976	0	1	1	0	1	1
K01988	1	1	1	1	1	1
K01989	1	1	1	1	1	1
K01990	0	1	1	1	1	1
K01991	0	1	1	0	1	1
K01992	1	1	1	1	1	1
K01993	1	1	1	1	1	1
K01994	1	0	0	1	1	0
K01995	0	1	0	1	1	1
K01996	0	0	0	0	0	1
K01997	1	1	1	1	0	1
K01998	1	0	1	1	1	1
K01999	1	1	1	1	1	1
K02000	1	1	0	1	1	1
K02001	0	1	1	0	0	1
K02002	1	1	1	1	0	1
K02003	1	1	1	1	1	1
K02004	1	1	0	1	1	1
K02005	1	0	0	1	1	0
K02006	1	1	1	1	1	1
K02007	0	1	0	1	0	1
K02008	1	1	1	1	1	1
K02009	0	1	1	0	0	1
K02010	1	0	1	1	1	1
K02011	1	0	1	1	1	1
K02012	0	1	1	0	0	1
K02013	1	0	0	1	1	1
K02014	0	1	1	1	1	1
K02015	0	1	1	1	1	1
K02016	0	1	1	0	0	1
K02017	0	1	1	1	1	1
K02018	1	0	1	1	1	1
K02019	1	0	1	1	1	1
K02020	1	1	1	1	1	1
K02021	1	1	1	1	1	1
K02022	1	0	1	1	1	1
K02023	1	1	1	0	1	1
K02025	1	1	1	1	1	1
K02026	1	1	1	1	1	0
K02027	1	1	0	1	1	0
K02028	1	1	1	1	1	1
K02029	0	1	1	0	0	0
K02030	1	1	0	1	1	1
K02031	0	0	1	0	1	1
K02032	1	0	1	1	0	1
K02033	1	1	1	1	0	1
K02034	1	0	0	1	0	1
K02035	1	1	1	0	1	1
K02036	1	1	1	1	1	1
K02037	0	1	1	0	0	1
K02038	0	1	1	0	1	1
K02039	1	1	1	1	1	1
K02040	1	0	0	1	1	1
K02041	0	1	1	0	1	0
K02042	1	0	1	1	1	1
K02043	0	1	1	0	0	1
K02044	1	1	1	1	1	1
K02045	1	0	0	0	0	1
K02046	1	0	1	1	0	1
K02047	1	1	1	1	0	1
K02048	0	1	1	0	0	1
K02049	1	0	0	0	0	1
K02050	0	1	1	0	1	1
K02051	1	1	0	1	1	1
K02052	1	1	1	0	1	1
K02053	1	1	1	0	0	0
K02054	0	1	1	0	0	1
K02055	0	0	1	0	0	1
K02056	1	0	0	1	1	0
K02057	1	1	1	1	1	1
K02058	1	1	1	1	1	1
K02059	0	1	1	1	1	1
K02060	0	1	1	1	1	1
K02062	1	1	1	1	0	1
K02063	0	1	0	0	0	0
K02064	0	0	0	0	0	1
K02065	1	1	0	1	1	1
K02066	0	1	1	1	0	1
K02067	1	1	1	1	1	1
K02068	0	1	1	1	1	1
K02069	1	1	1	1	0	1
K02071	1	0	0	1	1	1
K02072	0	1	1	1	1	1
K02073	1	1	1	1	0	1
K02074	1	1	1	1	1	1
K02075	1	1	1	0	0	1
K02076	1	1	1	0	0	1
K02077	1	1	1	0	0	1
K02078	1	0	1	1	1	0
K02079	1	1	1	0	0	1
K02080	1	1	1	1	1	1
K02081	1	1	1	0	1	1
K02082	1	0	0	1	1	1
K02083	1	1	1	1	0	1
K02085	1	0	1	1	1	1
K02086	0	1	1	0	0	1
K02087	0	0	1	0	0	1
K02088	0	1	1	0	1	1
K02089	0	0	0	0	0	1
K02090	0	1	1	1	1	1
K02091	0	1	1	0	1	1
K02099	1	1	1	1	1	1
K02100	1	1	1	1	1	1
K02102	0	0	1	0	0	1
K02103	1	0	0	1	1	1
K02106	1	0	0	1	1	1
K02108	1	1	1	1	1	1
K02109	1	1	1	1	1	1
K02110	1	1	1	1	0	1
K02111	1	1	1	1	1	1
K02112	1	1	1	1	1	1
K02113	1	1	1	1	1	1
K02114	1	1	1	1	1	1
K02115	1	1	1	1	1	1
K02116	0	1	1	0	0	1
K02117	1	0	0	1	1	1
K02118	1	1	0	1	1	1
K02119	1	1	1	1	1	1
K02120	1	1	1	1	1	1
K02121	1	1	1	1	1	1
K02122	1	1	1	1	1	1
K02123	1	1	1	1	1	1
K02124	1	0	1	0	1	1
K02132	1	1	1	1	1	0
K02133	1	1	1	1	1	1
K02134	0	1	1	1	1	1
K02136	1	1	1	1	1	1
K02137	0	1	1	1	1	1
K02145	0	1	1	1	1	1
K02147	1	1	1	1	1	1
K02149	0	1	1	1	1	1
K02154	0	1	1	1	1	1
K02156	1	1	1	1	1	1
K02160	0	1	1	0	0	0
K02167	1	1	1	1	1	1
K02168	1	1	1	1	0	1
K02169	1	1	1	1	1	1
K02170	1	1	1	1	0	1
K02172	1	1	1	1	1	1
K02173	0	1	1	0	0	1
K02174	1	1	1	1	1	1
K02177	0	0	1	0	0	1
K02178	1	0	1	0	0	1
K02182	0	0	1	0	0	1
K02184	1	1	1	1	1	1
K02188	1	0	1	1	1	1
K02189	1	1	1	0	1	1
K02190	1	1	0	1	1	1
K02191	1	1	1	1	1	1
K02192	1	0	1	1	0	1
K02193	1	1	1	1	1	1
K02194	1	1	1	1	1	1
K02195	0	0	1	0	1	1
K02196	0	0	1	0	0	1
K02197	0	0	1	0	0	1
K02198	1	0	0	1	1	0
K02199	1	1	1	1	1	1
K02200	0	1	1	1	1	0
K02202	0	1	1	0	0	1
K02203	1	1	1	1	1	1
K02204	1	1	1	1	1	1
K02206	0	1	1	0	0	1
K02207	0	0	1	0	1	1
K02208	1	1	1	0	1	1
K02212	1	0	1	0	0	1
K02214	1	0	1	0	1	1
K02216	1	1	1	1	0	1
K02217	1	1	1	1	1	1
K02218	0	0	1	0	0	1
K02223	1	0	1	1	1	1
K02224	1	1	1	1	1	1
K02225	0	1	1	1	1	0
K02226	0	0	0	1	1	1
K02227	1	1	1	1	1	1
K02230	1	0	1	1	1	1
K02231	1	1	1	1	1	1
K02232	1	1	1	1	1	1
K02233	1	1	1	1	1	1
K02234	1	1	1	1	1	1
K02236	1	1	1	0	0	1
K02237	0	0	1	0	0	1
K02238	1	1	1	1	1	0
K02239	0	1	1	1	1	1
K02240	1	0	1	1	1	1
K02241	1	0	0	1	1	0
K02242	1	1	1	1	1	1
K02243	1	1	1	1	1	1
K02244	1	0	1	1	1	1
K02245	1	1	1	0	0	1
K02246	1	0	1	1	1	1
K02248	1	1	1	1	1	0
K02258	0	0	1	1	1	1
K02278	1	1	1	1	1	1
K02279	1	1	1	1	0	1
K02282	1	0	1	1	1	1
K02283	1	1	1	1	1	1
K02291	1	0	0	1	1	0
K02295	1	1	1	1	1	1
K02296	1	0	1	1	0	1
K02297	1	1	1	1	1	1
K02301	0	0	0	0	0	1
K02302	0	1	1	1	1	1
K02303	1	1	1	1	1	0
K02304	0	0	0	1	1	0
K02308	0	0	1	0	0	1
K02313	1	1	1	1	0	1
K02314	0	1	1	0	1	1
K02315	0	0	1	0	1	1
K02316	1	1	0	1	1	1
K02318	0	0	0	1	1	1
K02319	0	0	0	1	1	0
K02320	0	1	1	1	1	0
K02324	0	0	0	0	0	1
K02331	1	1	1	1	1	1
K02334	0	1	1	0	0	1
K02335	1	1	1	1	1	1
K02337	1	1	1	1	1	1
K02338	1	1	1	1	1	1
K02339	0	1	1	0	0	1
K02340	1	1	1	1	1	1
K02341	1	1	1	1	1	1
K02342	1	0	1	1	1	1
K02343	1	1	1	0	1	1
K02344	0	0	0	0	0	1
K02346	1	1	1	1	1	1
K02347	0	0	0	1	1	0
K02348	0	1	0	1	0	1
K02349	1	0	0	0	0	0
K02350	0	0	1	0	1	1
K02353	0	1	1	0	0	1
K02354	0	0	1	0	1	1
K02355	1	1	1	1	1	1
K02356	1	1	1	1	1	1
K02357	1	1	1	1	1	1
K02358	1	1	1	1	1	1
K02360	0	0	1	0	0	1
K02361	1	1	1	1	1	1
K02362	1	0	0	1	1	0
K02363	1	1	1	0	0	1
K02364	1	0	1	1	0	1
K02371	1	0	1	1	1	1
K02372	1	1	1	1	1	1
K02375	1	1	1	1	0	1
K02377	0	1	1	1	1	1
K02379	0	1	1	0	0	1
K02380	0	1	1	0	0	1
K02381	1	0	1	1	1	1
K02385	1	1	1	1	0	1
K02386	1	1	1	1	0	1
K02387	1	1	1	1	1	1
K02388	1	0	1	1	1	1
K02389	1	1	0	1	1	1
K02390	1	1	0	1	1	1
K02391	0	1	1	0	0	1
K02392	1	1	1	1	1	1
K02393	0	0	1	0	0	1
K02394	0	1	1	0	1	1
K02395	1	1	0	0	1	1
K02396	1	1	1	1	1	1
K02397	1	0	1	1	1	1
K02398	1	1	1	1	1	1
K02400	1	1	1	1	0	1
K02401	1	1	1	1	1	1
K02404	1	0	1	1	1	1
K02405	1	1	1	1	1	1
K02406	1	0	1	1	1	1
K02407	1	0	1	1	1	1
K02408	1	1	1	1	1	1
K02409	1	1	1	1	1	1
K02410	1	1	1	1	1	1
K02411	0	1	1	0	1	1
K02412	1	1	1	1	0	1
K02413	1	1	1	1	1	1
K02414	1	1	1	0	0	1
K02415	0	1	0	0	0	1
K02416	1	1	1	1	1	1
K02417	1	1	0	1	1	1
K02418	1	1	1	1	1	1
K02419	1	0	1	1	1	1
K02420	1	1	1	1	1	1
K02421	1	1	1	1	1	1
K02422	1	1	1	1	1	1
K02424	1	0	0	1	1	0
K02426	0	1	0	1	0	1
K02427	1	0	1	1	1	1
K02428	1	0	1	1	1	1
K02429	1	0	0	1	1	0
K02430	1	1	1	1	1	0
K02431	1	1	1	0	0	1
K02433	0	1	1	0	1	1
K02434	0	1	1	0	1	1
K02435	1	0	0	1	1	1
K02436	1	1	1	1	0	1
K02437	1	1	0	1	1	1
K02438	1	1	1	1	1	1
K02439	1	1	0	0	1	0
K02440	1	1	1	1	1	1
K02441	1	0	1	1	1	1
K02443	1	1	1	1	0	1
K02444	0	1	1	0	1	1
K02445	0	0	0	0	0	1
K02446	0	1	1	0	0	1
K02449	0	0	1	0	0	1
K02450	1	0	1	1	0	1
K02451	1	0	1	1	0	1
K02452	1	1	0	1	0	0
K02453	0	1	1	0	0	0
K02454	0	1	0	1	0	1
K02455	0	1	1	0	0	1
K02456	1	0	1	1	0	1
K02457	1	1	1	0	0	0
K02459	1	0	1	1	0	1
K02460	0	0	0	1	1	0
K02461	1	0	0	1	0	0
K02464	1	1	1	1	1	1
K02467	1	1	1	0	0	0
K02468	1	1	1	0	0	1
K02469	0	0	1	0	1	1
K02470	1	0	0	1	1	1
K02471	1	1	1	1	1	1
K02472	0	0	1	0	0	1
K02473	0	1	1	1	1	1
K02474	1	1	1	1	1	1
K02475	1	1	1	0	1	1
K02476	1	1	1	1	1	1
K02477	1	0	1	1	1	1
K02478	1	1	1	1	1	1
K02479	1	1	1	1	1	1
K02480	1	1	1	1	1	1
K02481	1	1	1	1	1	1
K02482	1	1	1	1	1	1
K02483	1	1	1	1	1	1
K02484	1	1	1	1	1	1
K02485	1	1	1	1	1	1
K02486	1	1	1	1	1	1
K02487	1	1	1	1	1	1
K02488	1	1	1	1	1	1
K02489	1	1	1	1	1	1
K02490	1	1	1	1	1	1
K02491	1	0	1	1	1	1
K02492	1	1	1	1	0	1
K02493	1	1	1	1	1	1
K02494	0	0	1	0	0	1
K02495	1	1	1	1	1	1
K02496	0	0	1	0	0	1
K02498	0	1	1	0	0	1
K02499	1	0	0	1	1	1
K02500	1	1	1	1	0	1
K02501	1	1	1	1	1	1
K02502	1	1	1	1	1	1
K02503	0	1	1	0	0	1
K02504	1	1	1	0	0	1
K02505	0	1	0	0	0	1
K02506	0	0	1	0	0	1
K02507	0	1	1	0	0	1
K02508	1	1	1	1	1	1
K02509	1	1	0	0	0	0
K02510	1	0	0	1	1	1
K02517	1	1	1	1	1	1
K02518	1	1	0	1	1	1
K02519	0	1	1	0	0	1
K02520	1	1	0	1	1	1
K02521	1	1	1	1	0	1
K02523	1	1	1	1	1	1
K02524	1	0	1	1	0	0
K02525	0	0	1	0	1	1
K02526	1	0	1	1	1	1
K02527	1	0	1	1	1	1
K02528	1	1	1	1	0	1
K02529	1	1	0	1	1	1
K02530	1	0	1	1	0	1
K02531	1	0	1	1	1	1
K02532	1	0	0	1	1	1
K02533	1	0	0	1	1	0
K02535	1	1	1	1	1	1
K02536	1	1	1	1	1	1
K02538	1	1	1	1	0	1
K02540	0	0	1	0	0	1
K02545	1	1	1	1	1	1
K02547	1	1	1	1	1	1
K02548	1	1	1	1	1	1
K02549	1	1	1	1	1	1
K02550	0	0	1	1	1	1
K02551	1	1	1	1	1	1
K02552	0	1	1	0	0	1
K02554	1	0	1	1	0	1
K02556	1	1	1	1	1	1
K02557	1	1	1	1	1	1
K02558	1	0	1	1	1	1
K02560	0	1	0	0	0	1
K02563	1	0	1	1	1	1
K02564	1	0	1	1	1	1
K02565	1	1	1	0	0	1
K02566	1	1	1	1	1	1
K02567	0	1	1	0	1	1
K02568	0	0	0	0	0	1
K02569	0	1	0	0	0	0
K02570	0	1	1	0	0	1
K02572	1	0	1	1	0	1
K02573	1	1	1	1	1	1
K02574	1	1	1	1	1	1
K02575	0	1	1	0	0	1
K02584	1	1	1	1	1	1
K02585	1	1	1	1	1	0
K02586	0	1	1	0	0	0
K02587	0	0	0	1	1	1
K02588	1	1	1	1	0	1
K02589	1	1	1	0	0	1
K02590	1	1	1	1	1	1
K02591	0	0	0	0	0	1
K02594	0	0	0	1	1	1
K02598	1	1	1	1	0	1
K02599	1	1	1	1	0	1
K02600	1	1	1	1	1	1
K02601	1	1	1	1	1	1
K02602	0	0	0	0	1	1
K02604	0	1	1	0	1	0
K02613	0	0	0	0	0	1
K02614	1	1	1	1	1	1
K02615	0	0	1	0	0	1
K02618	1	1	1	1	1	1
K02619	1	1	1	1	1	1
K02621	1	1	0	1	1	1
K02622	1	1	0	1	1	1
K02623	1	1	1	1	0	1
K02624	1	0	1	1	1	1
K02626	1	1	1	1	1	1
K02633	1	0	1	1	1	1
K02635	0	0	1	0	1	1
K02636	1	0	1	1	1	1
K02647	1	0	1	1	1	1
K02650	0	0	1	1	1	1
K02651	1	1	1	1	1	1
K02652	1	1	1	1	1	1
K02653	1	1	1	1	1	1
K02654	1	1	1	1	1	1
K02655	0	0	0	0	1	1
K02656	0	1	1	0	1	1
K02657	1	1	1	1	1	1
K02658	1	1	1	1	1	1
K02660	1	1	1	0	0	1
K02662	1	1	1	1	1	1
K02666	1	0	1	1	1	1
K02667	1	1	1	1	1	1
K02668	1	0	1	1	0	1
K02669	1	1	1	1	0	1
K02670	1	1	1	1	1	1
K02673	0	0	0	0	1	0
K02674	1	0	1	1	1	1
K02678	0	0	1	0	1	1
K02679	0	1	0	0	0	0
K02680	0	0	1	0	0	1
K02681	0	1	1	0	0	1
K02682	1	1	1	1	0	1
K02686	1	0	1	1	1	1
K02687	1	1	1	1	1	1
K02688	1	1	1	1	0	1
K02742	0	0	1	0	0	1
K02744	0	1	1	0	0	1
K02745	1	1	1	1	0	1
K02746	0	0	1	0	0	1
K02747	0	0	1	0	0	1
K02749	1	1	1	1	1	0
K02750	1	1	1	1	1	0
K02752	1	1	1	1	1	0
K02753	1	1	1	1	1	0
K02755	1	1	1	1	1	1
K02756	1	1	1	1	1	0
K02757	1	1	1	1	1	0
K02759	0	1	1	0	0	1
K02760	1	1	1	0	0	0
K02761	0	1	1	0	0	1
K02763	1	1	1	1	1	1
K02764	1	1	1	1	1	1
K02765	1	1	1	1	1	1
K02768	1	1	1	1	1	1
K02769	1	1	1	1	1	1
K02770	1	1	1	1	1	1
K02771	1	0	1	1	1	1
K02773	0	1	1	0	0	1
K02774	1	0	1	1	1	1
K02775	1	1	1	1	1	1
K02777	1	0	0	0	0	0
K02778	1	1	1	1	1	1
K02779	1	1	1	1	1	1
K02781	0	1	1	0	0	1
K02782	1	0	1	1	1	1
K02783	0	1	1	0	1	1
K02784	1	1	1	0	0	0
K02786	1	0	1	1	1	1
K02787	1	0	1	1	1	1
K02788	1	0	1	1	1	1
K02790	1	1	1	1	1	1
K02791	1	1	1	1	1	1
K02793	1	1	1	1	1	1
K02794	0	0	1	0	1	1
K02795	0	0	1	1	1	1
K02796	1	1	1	1	1	1
K02798	1	1	1	1	1	1
K02799	0	1	1	1	1	0
K02800	0	1	1	1	1	0
K02802	1	1	1	1	1	1
K02803	1	1	1	1	1	1
K02804	1	0	1	1	1	1
K02805	1	0	0	1	1	0
K02806	0	1	1	0	0	1
K02808	1	0	0	1	1	1
K02809	1	0	1	1	1	1
K02810	1	0	1	1	1	1
K02813	0	0	0	0	0	1
K02814	1	1	0	1	1	1
K02815	1	1	0	0	1	1
K02817	1	1	1	1	1	1
K02818	1	1	0	1	1	1
K02819	1	1	0	1	1	1
K02821	1	0	0	1	1	0
K02822	1	0	1	1	1	1
K02823	1	1	1	1	1	1
K02824	1	1	1	1	1	1
K02825	1	1	1	1	1	1
K02831	1	1	1	0	1	1
K02834	1	1	1	1	1	1
K02835	1	1	1	1	1	1
K02836	1	1	1	1	1	1
K02837	1	1	1	1	1	1
K02838	0	1	1	0	1	1
K02839	1	1	1	1	0	1
K02840	1	1	1	1	0	1
K02841	0	1	1	1	1	0
K02843	1	1	1	1	1	1
K02844	1	1	1	1	0	1
K02848	1	0	1	0	1	1
K02849	0	1	1	0	0	0
K02851	1	1	1	1	0	1
K02852	0	1	1	0	1	1
K02853	1	1	1	1	1	1
K02854	1	1	1	1	0	1
K02855	1	1	1	1	1	1
K02856	1	1	1	1	1	1
K02857	1	1	1	1	1	1
K02858	1	1	1	1	1	0
K02860	1	1	1	1	1	1
K02863	1	1	1	1	1	1
K02864	1	1	1	1	1	1
K02867	1	1	0	1	1	1
K02869	0	0	1	0	1	1
K02871	0	1	1	1	1	1
K02874	1	1	1	1	1	1
K02876	1	1	1	1	1	1
K02878	1	1	1	1	1	1
K02879	1	1	1	1	1	1
K02881	1	1	1	1	1	1
K02883	0	0	0	0	0	1
K02884	1	1	1	1	1	1
K02885	0	0	0	0	0	1
K02886	1	1	1	1	1	1
K02887	1	1	0	1	1	1
K02888	0	1	1	1	0	1
K02890	1	1	1	1	1	1
K02891	0	0	0	0	1	0
K02892	1	1	0	0	1	1
K02893	0	1	1	1	1	0
K02895	0	1	0	0	0	1
K02897	0	0	1	0	1	1
K02899	1	1	1	1	1	1
K02902	1	1	1	1	1	1
K02904	1	1	1	1	1	1
K02906	1	1	0	1	1	1
K02907	1	1	1	1	1	1
K02908	0	0	1	0	0	1
K02909	1	1	0	1	1	1
K02911	1	1	0	1	1	1
K02913	1	1	0	1	1	1
K02914	1	1	0	1	1	1
K02916	1	1	0	1	1	1
K02919	1	1	0	1	1	1
K02925	0	1	1	0	0	0
K02926	1	0	1	1	1	1
K02927	1	1	1	1	0	1
K02931	1	1	0	1	1	1
K02933	1	1	1	1	1	1
K02935	1	1	1	1	1	1
K02936	0	0	0	0	1	0
K02939	1	0	1	1	1	1
K02943	0	0	0	0	1	1
K02945	1	1	1	1	1	1
K02946	1	1	1	1	1	1
K02948	1	1	1	1	1	1
K02950	1	0	1	1	1	1
K02952	1	1	1	1	1	1
K02954	1	0	1	1	1	1
K02956	0	1	0	0	1	1
K02959	0	1	1	0	1	1
K02961	1	1	0	1	1	1
K02963	1	1	0	1	1	1
K02965	1	1	0	1	1	1
K02966	1	0	0	0	0	0
K02967	1	1	1	1	1	1
K02968	1	1	1	1	1	1
K02970	1	1	1	1	1	1
K02977	1	0	1	1	1	1
K02981	1	1	1	1	0	1
K02982	1	1	1	1	1	1
K02986	1	1	1	1	1	1
K02988	1	1	1	1	1	1
K02990	0	1	0	0	0	1
K02992	1	1	0	1	1	1
K02994	1	1	1	1	1	1
K02996	1	1	1	1	1	1
K03003	0	1	1	0	1	1
K03004	0	0	1	0	1	0
K03006	1	0	1	1	0	1
K03016	0	0	0	1	1	0
K03018	0	1	0	0	0	0
K03025	1	1	1	1	0	1
K03032	0	0	0	1	0	0
K03038	0	0	0	0	1	1
K03040	1	1	0	1	1	1
K03042	0	0	0	1	1	1
K03043	1	1	1	1	1	1
K03046	1	1	1	1	1	1
K03047	0	1	1	0	1	1
K03048	1	0	1	1	1	1
K03060	1	1	1	1	1	1
K03062	0	1	1	0	0	0
K03064	0	0	1	0	0	0
K03070	1	1	1	1	1	1
K03072	0	1	0	1	1	1
K03073	1	1	1	1	0	1
K03074	1	1	0	1	1	1
K03075	1	0	1	1	1	1
K03076	1	1	1	1	1	1
K03077	1	0	0	1	0	1
K03079	0	1	0	1	0	1
K03080	0	1	1	1	1	1
K03081	1	0	0	1	1	1
K03082	1	0	1	1	0	1
K03083	1	0	1	1	0	1
K03086	1	1	1	1	1	1
K03087	1	1	1	0	1	1
K03088	1	1	1	1	1	1
K03089	1	0	1	1	1	1
K03090	1	1	1	1	1	1
K03091	0	1	1	0	1	1
K03092	1	1	0	1	1	1
K03093	0	0	1	0	0	1
K03095	1	1	1	1	1	1
K03097	1	1	1	0	0	1
K03098	1	1	1	1	1	1
K03099	0	0	1	0	0	1
K03100	1	1	1	1	1	1
K03101	1	0	1	1	0	1
K03102	1	1	1	1	1	1
K03103	1	1	1	1	1	1
K03105	0	0	0	0	1	0
K03106	1	1	1	1	1	1
K03110	1	1	1	1	1	1
K03111	0	1	1	1	1	1
K03112	1	0	1	1	0	1
K03113	1	0	1	1	1	1
K03114	0	0	0	0	0	1
K03115	1	1	1	1	0	1
K03116	1	1	1	1	1	1
K03117	0	0	1	0	0	1
K03118	1	0	1	1	1	1
K03122	1	0	1	0	0	1
K03125	1	0	0	1	0	1
K03126	1	1	1	0	1	1
K03127	0	1	1	0	1	1
K03128	1	1	1	1	1	1
K03129	1	0	1	1	0	1
K03130	0	0	1	0	1	1
K03132	1	0	1	1	0	1
[truncated: 4,666 more rows]
